# Supplementary material for: Global Nitrogen Deposition Promotes Carbon Sink Formation in Terrestrial Ecosystems
Source: Adv Sci (Weinh). 2026 Mar 25;13(33):e20069. doi: 10.1002/advs.202520069 (PMC13271591; doi:10.1002/advs.202520069)
Supplement: Supplementary file 2 — Supporting File 2: advs75019‐sup‐0002‐Data.xlsx [file ADVS-13-e20069-s002.xlsx]

## Sheet: 15NH4+
Country	Longitude	Latitude	Ecosystem	MAT (℃)	MAP (mm)	pH	soil bulk density (g cm-3)	Clay (%)	Silt (%)	Soil organic carbon (g kg-1)	Soil total nitrogen (g kg-1)	C/N ratio	NHx deposition g m-2 yr-1	NOy deposition g m-2 yr-1	Total N deposition g m-2 yr-1	15N added (mg 15N m-2)	NPP (g m-2 d-1)	Time (day)	Recovery (%)
																			Tree	Shrub	Plant	Litter	Organic soil	Mineral soil	Microbes	Loss	Ecosystem/Individual
China	80.59	36.13	Grassland	8.5	350	7.42	1.54	19	26	6.65	0.74	8.98649	0.61	0.15	0.44	10	924	<100			8.43	36.7		6.08			51.21
China	80.59	36.13	Grassland	8.5	350	7.42	1.54	19	26	6.65	0.74	8.98649	0.61	0.15	0.44	10	924	<100			1.55	14.74		4.03			20.32
China	80.59	36.13	Grassland	8.5	350	7.42	1.54	19	26	6.65	0.74	8.98649	0.61	0.15	0.44	10	924	100-500			6.36	4.74		3.67			14.77
China	80.59	36.13	Grassland	8.5	350	7.42	1.54	19	26	6.65	0.74	8.98649	0.61	0.15	0.44	10	924	100-500			1.42	4.53		2.28			8.23
Canada	-81.21	43.03	Grassland	7.5	818	7.5	1.24	14	46	25.73	1.91	13.4712	0.71	0.71	1.43	100	6855	100-500			0.43694			15.1518			15.5887
China	108.89	18.73	Evergreen broadleaf forest	19.7	2414	4	1.47	19	41	20.37	1.54	13.2273	0.93	0.83	0.67	25	18155	<100	2.5	0.01	3.8		21	33			60.31
China	108.89	18.73	Evergreen broadleaf forest	19.7	2414	4	1.47	19	41	20.37	1.54	13.2273	0.93	0.83	0.67	25	18155	100-500	7.4	0.06	2.2		9.8	39.2			58.66
China	108.89	18.73	Evergreen broadleaf forest	19.7	2414	4	1.47	19	41	20.37	1.54	13.2273	0.93	0.83	0.67	25	18155	>1000	11.1	0.06	1.6		1.8	53.6			68.16
China	108.85	18.75	Evergreen broadleaf forest	19.7	2414	4	1.36	34	33	17.47	1.37	12.7518	0.93	0.83	0.67	50	18155	<100	6.3	0.03	5.9		13	38.8			64.03
China	108.85	18.75	Evergreen broadleaf forest	19.7	2414	4	1.36	34	33	17.47	1.37	12.7518	0.93	0.83	0.67	50	18155	100-500	11.2	0.1	3.1		2.9	43.5			60.8
China	108.85	18.75	Evergreen broadleaf forest	19.7	2414	4	1.36	34	33	17.47	1.37	12.7518	0.93	0.83	0.67	50	18155	>1000	18.1	0.1	3.1		2.1	37.6			61
Germany	9.57	51.52	Evergreen coniferous forest	6.4	1090	3	1.18	11	46	47.08	3.07	15.3355	1.86	0.9	3	21.3	11408	>1000	29.9				64.6	6.5			101
Chile	-74.05	-42.5	Mixed forest	9	5500	5	1.25	20	36	26.44	2.32	11.3966	0.12	0.04	0.16	20	7019	<100	7.11793						49.7302		56.8481
Chile	-74.05	-42.5	Mixed forest	9	5500	5	1.25	20	36	26.44	2.32	11.3966	0.12	0.04	0.16	20	7019	<100	12.0956						42.2636		54.3593
Chile	-74.05	-42.5	Mixed forest	9	5500	5	1.25	20	36	26.44	2.32	11.3966	0.12	0.04	0.16	20	7019	<100	15.565						25.8221		41.3871
Chile	-74.05	-42.5	Mixed forest	9	5500	5	1.25	20	36	26.44	2.32	11.3966	0.48	0.72	1.2	20	7019	<100	9.98389						16.0929		26.0768
Chile	-74.05	-42.5	Mixed forest	9	5500	5	1.25	20	36	26.44	2.32	11.3966	0.48	0.72	1.2	20	7019	<100	15.2633						16.47		31.7333
Chile	-74.05	-42.5	Mixed forest	9	5500	5	1.25	20	36	26.44	2.32	11.3966	0.48	0.72	1.2	20	7019	100-500	7.11793						7.87213		14.9901
Chile	-74.05	-42.5	Mixed forest	9	5500	5	1.25	20	36	26.44	2.32	11.3966	0.74	0.64	1.38	20	7019	100-500	9.15427						4.10113		13.2554
Chile	-74.05	-42.5	Mixed forest	9	5500	5	1.25	20	36	26.44	2.32	11.3966	0.74	0.64	1.38	20	7019	500-1000	10.6627						4.40281		15.0655
USA	-84.27	36.97	Deciduous broadleaf forest	14.28	1350	5.1	1.07	19	28	13.28	1.13	11.7522	0.48	0.72	1.2	41	9806	100-500	2.49439				40.458	27.8834			70.8358
USA	-84.27	36.97	Deciduous broadleaf forest	14.28	1350	5.1	1.07	19	28	13.28	1.13	11.7522	0.48	0.72	1.2	41	9806	100-500	1.95335				39.2457	21.1893			62.3884
USA	-84.27	36.97	Deciduous broadleaf forest	14.28	1350	5.1	1.07	19	28	13.28	1.13	11.7522	0.48	0.72	1.2	41	9806	100-500	1.57335				33.8693	22.0853			57.528
USA	-84.27	36.97	Deciduous broadleaf forest	14.28	1350	5.1	1.07	19	28	13.28	1.13	11.7522	0.48	0.72	1.2	41	9806	100-500					49.6974	21.1893			70.8867
USA	-84.27	36.97	Deciduous broadleaf forest	14.28	1350	5.1	1.07	19	28	13.28	1.13	11.7522	0.48	0.72	1.2	41	9806	100-500	0.68522				40.7368	17.4469			58.8689
USA	-84.27	36.97	Deciduous broadleaf forest	14.28	1350	5.1	1.07	19	28	13.28	1.13	11.7522	0.48	0.72	1.2	41	9806	100-500	0.79064				36.0456	14.1262			50.9624
China	106.69	29.62	Mixed forest	18.2	1105	5.01	1.25	20	36	26.44	2.32	11.3966	2.82	2.26	5.4	100	1535	<100						5.61579			5.61579
China	106.69	29.62	Mixed forest	18.2	1105	5.01	1.25	20	36	26.44	2.32	11.3966	2.82	2.26	5.4	100	1535	<100						15.7796			15.7796
China	106.69	29.62	Mixed forest	18.2	1105	5.01	1.25	20	36	26.44	2.32	11.3966	2.82	2.26	5.4	100	1535	<100						19.5054			19.5054
China	106.69	29.62	Mixed forest	18.2	1105	5.01	1.25	20	36	26.44	2.32	11.3966	2.82	2.26	5.4	100	1535	<100						26.6588			26.6588
China	106.69	29.62	Mixed forest	18.2	1105	5.01	1.25	20	36	26.44	2.32	11.3966	2.82	2.26	5.4	100	1535	100-500						30.8614			30.8614
China	106.69	29.62	Mixed forest	18.2	1105	5.01	1.25	20	36	26.44	2.32	11.3966	2.82	2.26	5.4	100	1535	100-500						32.62			32.62
China	106.69	29.62	Mixed forest	18.2	1105	5.01	1.25	20	36	26.44	2.32	11.3966	2.82	2.26	5.4	100	1535	100-500						32.62			32.62
China	106.69	29.62	Mixed forest	18.2	1105	5.01	1.25	20	36	26.44	2.32	11.3966	2.82	2.26	5.4	100	1535	100-500						34.7362			34.7362
China	106.69	29.62	Mixed forest	18.2	1105	5.01	1.25	20	36	26.44	2.32	11.3966	2.82	2.26	5.4	100	1535	100-500						34.7958			34.7958
China	106.69	29.62	Mixed forest	18.2	1105	5.01	1.25	20	36	26.44	2.32	11.3966	2.82	2.26	5.4	100	1535	100-500						37.0015			37.0015
China	106.69	29.62	Mixed forest	18.2	1105	5.01	1.25	20	36	26.44	2.32	11.3966	2.82	2.26	5.4	100	1535	100-500						36.912			36.912
China	106.69	29.62	Mixed forest	18.2	1105	5.01	1.25	20	36	26.44	2.32	11.3966	2.82	2.26	5.4	100	1535	100-500						39.2667			39.2667
China	106.69	29.62	Mixed forest	18.2	1105	5.01	1.25	20	36	26.44	2.32	11.3966	2.82	2.26	5.4	100	1535	100-500						39.3561			39.3561
China	106.69	29.62	Mixed forest	18.2	1105	5.01	1.25	20	36	26.44	2.32	11.3966	2.82	2.26	5.4	100	1535	100-500						40.5484			40.5484
China	106.69	29.62	Mixed forest	18.2	1105	5.01	1.25	20	36	26.44	2.32	11.3966	2.82	2.26	5.4	100	1535	100-500						41.3829			41.3829
China	106.69	29.62	Mixed forest	18.2	1105	5.01	1.25	20	36	26.44	2.32	11.3966	2.82	2.26	5.4	100	1535	100-500						41.8002			41.8002
China	106.69	29.62	Mixed forest	18.2	1105	5.01	1.25	20	36	26.44	2.32	11.3966	2.82	2.26	5.4	100	1535	100-500						41.7108			41.7108
China	106.69	29.62	Mixed forest	18.2	1105	5.01	1.25	20	36	26.44	2.32	11.3966	2.82	2.26	5.4	100	1535	100-500						42.5454			42.5454
China	106.69	29.62	Mixed forest	18.2	1105	5.01	1.25	20	36	26.44	2.32	11.3966	2.82	2.26	5.4	100	1535	500-1000						43.4097			43.4097
China	106.69	29.62	Mixed forest	18.2	1105	5.01	1.25	20	36	26.44	2.32	11.3966	2.82	2.26	5.4	100	1535	500-1000	9.16809		0.373		14.9003	26.5365		34.5504	85.5284
China	106.69	29.62	Mixed forest	18.2	1105	5.01	1.25	20	36	26.44	2.32	11.3966	2.82	2.26	5.4	100	1535	500-1000	4.82437		-0.03648		10.9019	26.802		43.2828	85.7745
China	106.69	29.62	Mixed forest	18.2	1105	5.01	1.25	20	36	26.44	2.32	11.3966	2.82	2.26	5.4	15	1535	<100						1.55194			1.55194
China	106.69	29.62	Mixed forest	18.2	1105	5.01	1.25	20	36	26.44	2.32	11.3966	2.82	2.26	5.4	15	1535	<100						6.04984			6.04984
China	106.69	29.62	Mixed forest	18.2	1105	5.01	1.25	20	36	26.44	2.32	11.3966	2.82	2.26	5.4	15	1535	<100						7.5983			7.5983
China	106.69	29.62	Mixed forest	18.2	1105	5.01	1.25	20	36	26.44	2.32	11.3966	2.82	2.26	5.4	15	1535	<100						10.3634			10.3634
China	106.69	29.62	Mixed forest	18.2	1105	5.01	1.25	20	36	26.44	2.32	11.3966	2.82	2.26	5.4	15	1535	100-500						13.1285			13.1285
China	106.69	29.62	Mixed forest	18.2	1105	5.01	1.25	20	36	26.44	2.32	11.3966	2.82	2.26	5.4	15	1535	100-500						13.6815			13.6815
China	106.69	29.62	Mixed forest	18.2	1105	5.01	1.25	20	36	26.44	2.32	11.3966	2.82	2.26	5.4	15	1535	100-500						13.7553			13.7553
China	106.69	29.62	Mixed forest	18.2	1105	5.01	1.25	20	36	26.44	2.32	11.3966	2.82	2.26	5.4	15	1535	100-500						14.1608			14.1608
China	106.69	29.62	Mixed forest	18.2	1105	5.01	1.25	20	36	26.44	2.32	11.3966	2.82	2.26	5.4	15	1535	100-500						14.1608			14.1608
China	106.69	29.62	Mixed forest	18.2	1105	5.01	1.25	20	36	26.44	2.32	11.3966	2.82	2.26	5.4	15	1535	100-500						15.7093			15.7093
China	106.69	29.62	Mixed forest	18.2	1105	5.01	1.25	20	36	26.44	2.32	11.3966	2.82	2.26	5.4	15	1535	100-500						15.7093			15.7093
China	106.69	29.62	Mixed forest	18.2	1105	5.01	1.25	20	36	26.44	2.32	11.3966	2.82	2.26	5.4	15	1535	100-500						17.5158			17.5158
China	106.69	29.62	Mixed forest	18.2	1105	5.01	1.25	20	36	26.44	2.32	11.3966	2.82	2.26	5.4	15	1535	100-500						17.6633			17.6633
China	106.69	29.62	Mixed forest	18.2	1105	5.01	1.25	20	36	26.44	2.32	11.3966	2.82	2.26	5.4	15	1535	100-500						18.4744			18.4744
China	106.69	29.62	Mixed forest	18.2	1105	5.01	1.25	20	36	26.44	2.32	11.3966	2.82	2.26	5.4	15	1535	100-500						19.0274			19.0274
China	106.69	29.62	Mixed forest	18.2	1105	5.01	1.25	20	36	26.44	2.32	11.3966	2.82	2.26	5.4	15	1535	100-500						19.3592			19.3592
China	106.69	29.62	Mixed forest	18.2	1105	5.01	1.25	20	36	26.44	2.32	11.3966	2.82	2.26	5.4	15	1535	100-500						19.4329			19.4329
China	106.69	29.62	Mixed forest	18.2	1105	5.01	1.25	20	36	26.44	2.32	11.3966	2.82	2.26	5.4	15	1535	100-500						19.9491			19.9491
China	106.69	29.62	Mixed forest	18.2	1105	5.01	1.25	20	36	26.44	2.32	11.3966	2.82	2.26	5.4	15	1535	500-1000						20.2809			20.2809
China	106.69	29.62	Mixed forest	18.2	1105	5.01	1.25	20	36	26.44	2.32	11.3966	2.82	2.26	5.4	15	1535	500-1000	5.98661		2.15453		12.9605	37.7488		15.0781	73.9286
China	106.69	29.62	Mixed forest	18.2	1105	5.01	1.25	20	36	26.44	2.32	11.3966	2.82	2.26	5.4	15	1535	500-1000	4.69821		0.01264		10.1699	39.526		20.0419	74.4487
China	112.57	23.17	Evergreen broadleaf forest	20.9	1564	3.8	1.4	25	37	14.36	1.4	10.2571	1.82	2.31	2.9	36	239	100-500	22.8403				40.1899	36.9698			100
China	121.5	50.93	Evergreen broadleaf forest	-5.4	500	6.03	1.4	19	50	14.36	1.4	10.2571	1.14	0.34	0.18	36	239	100-500	10.1452				48.4003	41.4545			100
Netherlands	5.65	52.22	Evergreen coniferous forest	9.62	750	4.4	1.13	6	27	73.26	3.28	22.3354	1.01	0.66	2.2	0.565	11190	100-500	14.8				54.2	28.9		1.6	99.5
Netherlands	5.65	52.22	Evergreen coniferous forest	9.62	750	4.4	1.13	6	27	73.26	3.28	22.3354	1.01	0.66	2.2	0.565	11190	500-1000	32.7				22.2	23.9		2.1	80.9
Netherlands	5.65	52.22	Evergreen coniferous forest	9.62	750	4.4	1.13	6	27	73.26	3.28	22.3354	1.01	0.66	2.2	0.551	11190	100-500	12.9				25.9	15.8		19	73.6
Netherlands	5.65	52.22	Evergreen coniferous forest	9.62	750	4.4	1.13	6	27	73.26	3.28	22.3354	1.01	0.66	2.2	0.551	11190	500-1000	28.8				15	22.2		33.1	99.1
Netherlands	5.92	51.5	Evergreen coniferous forest	9.93	750	4.4	1.44	4	9	6.28	0.52	12.0769	1	0.67	3.2	0.688	8837	100-500	3.4				48.9	32.8		6.3	91.4
Netherlands	5.92	51.5	Evergreen coniferous forest	9.93	750	4.4	1.44	4	9	6.28	0.52	12.0769	1	0.67	3.2	0.688	8837	500-1000	10.4				45.5	19.9		10.1	85.9
Netherlands	5.92	51.5	Evergreen coniferous forest	9.93	750	4.4	1.44	4	9	6.28	0.52	12.0769	1	0.67	3.2	0.684	8837	100-500	5.4				28.1	30.3		11.5	75.3
Netherlands	5.92	51.5	Evergreen coniferous forest	9.93	750	4.4	1.44	4	9	6.28	0.52	12.0769	1	0.67	3.2	0.684	8837	500-1000	16.7				21.4	15.2		17.3	70.6
Swedish	16.5	60.82	Evergreen coniferous forest	2.2	424	4.5	1.44	4	11	8.02	0.78	10.2821	0.22	0.31	0.53	1851	7460	500-1000	22.8	7.5			19.8	30.3			80.4
China	124.9	41.85	Deciduous coniferous forest	4.7	820	5.4	1.48	19	50	15.99	1.69	9.46154	1.67	1.78	1.8	25	8696	<100	1.1	0.7	18.7		76.9	3.8		0.03	101.23
China	124.9	41.85	Deciduous coniferous forest	4.7	820	5.4	1.48	19	50	15.99	1.69	9.46154	1.67	1.78	1.8	25	8696	<100	2.6	0.8	20.4		72.1	1.4		0.1	97.4
China	124.9	41.85	Deciduous coniferous forest	4.7	820	5.4	1.48	19	50	15.99	1.69	9.46154	1.67	1.78	1.8	25	8696	<100	3.3	1.5	4.9		36.9	5.2		0.15	51.95
China	124.9	41.85	Deciduous coniferous forest	4.7	820	5.4	1.48	19	50	15.99	1.69	9.46154	1.67	1.78	1.8	25	8696	100-500	4.5	3	3.7		42.1	3.8		0.34	57.44
China	124.9	41.85	Deciduous coniferous forest	4.7	820	5.4	1.48	19	50	15.99	1.69	9.46154	1.67	1.78	1.8	25	8696	>1000	6.4	2.8	2.3		19.7	21.6			52.8
China	124.9	41.85	Mixed forest	4.7	820	5.8	1.48	19	50	15.99	1.69	9.46154	1.67	1.78	1.8	25	8696	<100	2.5	0.5	22.9		61.3	1		0.03	88.23
China	124.9	41.85	Mixed forest	4.7	820	5.8	1.48	19	50	15.99	1.69	9.46154	1.67	1.78	1.8	25	8696	<100	6.7	0.8	13.3		36.5	3.7		0.04	61.04
China	124.9	41.85	Mixed forest	4.7	820	5.8	1.48	19	50	15.99	1.69	9.46154	1.67	1.78	1.8	25	8696	<100	8.1	1.5	5.8		26.1	15		0.04	56.54
China	124.9	41.85	Mixed forest	4.7	820	5.8	1.48	19	50	15.99	1.69	9.46154	1.67	1.78	1.8	25	8696	100-500	8.2	2.5	6		37.9	11.3		0.1	66
China	124.9	41.85	Mixed forest	4.7	820	5.8	1.48	19	50	15.99	1.69	9.46154	1.67	1.78	1.8	25	8696	>1000	10.4	2.4	1.8		13.2	14.1			41.9
USA	-72.17	42.5	Deciduous broadleaf forest	7.81	1112	4.97	1	25	51	41.77	3.46	12.0723	0.36	0.73	0.8	17.6	10515	>1000	11.37				62	14.5			87.87
USA	-72.17	42.5	Deciduous broadleaf forest	7.81	1112	4.97	1	25	51	41.77	3.46	12.0723	0.36	0.73	0.8	17.6	10515	>1000	10.29				54.5	14.8			79.59
USA	-72.17	42.5	Evergreen coniferous forest	7.81	1112	6.6	1	25	51	41.77	3.46	12.0723	0.36	0.73	5	17.6	10515	>1000	7.5				51.5	33.7			92.7
USA	-72.17	42.5	Evergreen coniferous forest	7.81	1112	6.6	1	25	51	41.77	3.46	12.0723	0.36	0.73	5	17.6	10515	>1000	10.97				35.7	22			68.67
USA	-122.34	44.16	Deciduous broadleaf forest	9.57	1695.8	6.57	1.36	34	33	17.47	1.37	12.7518	0.2	0.19	0.39	71	9577	500-1000	30.6					37.9			68.5
China	108.83	18.57	Evergreen broadleaf forest	19.8	2449	4.1	1.35	36	31	19.3	1.32	14.6212	0.93	0.83	0.61	25	10733	<100	2.5	0.01	4.4		21	33			60.91
China	108.83	18.57	Evergreen broadleaf forest	19.8	2449	4.1	1.35	36	31	19.3	1.32	14.6212	0.93	0.83	0.61	25	10733	100-500	7.4	0.06	3.5		9.8	39.2			59.96
Germany	11.05	47.95	Grassland	6.9	1347	6.8	1.24	14	46	25.73	1.91	13.4712	1.29	0.5	1.79		10088	<100			5.41368						5.41368
Germany	11.05	47.95	Grassland	6.9	1347	6.8	1.24	14	46	25.73	1.91	13.4712	1.29	0.5	1.79		10088	100-500			10.6334						10.6334
Germany	11.05	47.95	Grassland	6.9	1347	6.8	1.24	14	46	25.73	1.91	13.4712	1.29	0.5	1.79		10088	100-500			12.7114						12.7114
Germany	11.05	47.95	Grassland	6.9	1347	6.8	1.24	14	46	25.73	1.91	13.4712	1.29	0.5	1.79		10088	100-500			14.9131						14.9131
Germany	11.05	47.95	Grassland	6.9	1347	6.8	1.24	14	46	25.73	1.91	13.4712	1.29	0.5	1.79		10088	100-500			15.6553						15.6553
Germany	11.05	47.95	Grassland	6.9	1347	6.8	1.24	14	46	25.73	1.91	13.4712	1.29	0.5	1.79		10088	100-500						29.1795			29.1795
Germany	11.05	47.95	Grassland	6.9	1347	6.8	1.24	14	46	25.73	1.91	13.4712	1.29	0.5	1.79		10088	<100			5.90844						5.90844
Germany	11.05	47.95	Grassland	6.9	1347	6.8	1.24	14	46	25.73	1.91	13.4712	1.29	0.5	1.79		10088	100-500			7.59064						7.59064
Germany	11.05	47.95	Grassland	6.9	1347	6.8	1.24	14	46	25.73	1.91	13.4712	1.29	0.5	1.79		10088	100-500			8.00294						8.00294
Germany	11.05	47.95	Grassland	6.9	1347	6.8	1.24	14	46	25.73	1.91	13.4712	1.29	0.5	1.79		10088	100-500						29.1428			29.1428
Germany	11.12	48.38	Grassland	8.9	956	6.8	1.24	14	46	25.73	1.91	13.4712	1.57	0.71	2.28		8835	100-500			8.55543						8.55543
Germany	11.12	48.38	Grassland	8.9	956	6.8	1.24	14	46	25.73	1.91	13.4712	1.57	0.71	2.28		8835	100-500			10.8231						10.8231
Germany	11.12	48.38	Grassland	8.9	956	6.8	1.24	14	46	25.73	1.91	13.4712	1.57	0.71	2.28		8835	<100			12.5135						12.5135
Germany	11.12	48.38	Grassland	8.9	956	6.8	1.24	14	46	25.73	1.91	13.4712	1.57	0.71	2.28		8835	100-500			14.1957						14.1957
Germany	11.12	48.38	Grassland	8.9	956	6.8	1.24	14	46	25.73	1.91	13.4712	1.57	0.71	2.28		8835	100-500			16.5129						16.5129
Germany	11.12	48.38	Grassland	8.9	956	6.8	1.24	14	46	25.73	1.91	13.4712	1.57	0.71	2.28		8835	100-500						29.152			29.152
Germany	11.12	48.38	Grassland	8.9	956	6.8	1.24	14	46	25.73	1.91	13.4712	1.57	0.71	2.28		8835	<100			4.34993						4.34993
Germany	11.12	48.38	Grassland	8.9	956	6.8	1.24	14	46	25.73	1.91	13.4712	1.57	0.71	2.28		8835	100-500			6.32899						6.32899
Germany	11.12	48.38	Grassland	8.9	956	6.8	1.24	14	46	25.73	1.91	13.4712	1.57	0.71	2.28		8835	100-500			7.22781						7.22781
Germany	11.12	48.38	Grassland	8.9	956	6.8	1.24	14	46	25.73	1.91	13.4712	1.57	0.71	2.28		8835	100-500						29.152			29.152
China	106.68	29.63	Mixed forest	18.2	1028	3.8	1.47	19	41	20.37	1.54	13.2273	2.82	2.26	5.6	100	1535	<100					79.7836	14.8291			94.6128
China	106.68	29.63	Mixed forest	18.2	1028	3.8	1.47	19	41	20.37	1.54	13.2273	2.82	2.26	5.6	100	1535	<100					69.8011	7.95711			77.7582
China	106.68	29.63	Mixed forest	18.2	1028	3.8	1.47	19	41	20.37	1.54	13.2273	2.82	2.26	5.6	100	1535	<100					69.5841	5.20828		0.5787	75.371
China	106.68	29.63	Mixed forest	18.2	1028	3.8	1.47	19	41	20.37	1.54	13.2273	2.82	2.26	5.6	100	1535	<100					70.5245	17.7226		0.72337	88.9705
China	106.68	29.63	Mixed forest	18.2	1028	3.8	1.47	19	41	20.37	1.54	13.2273	2.82	2.26	5.6	100	1535	<100					52.8018	3.54453		0.94038	57.2867
China	106.68	29.63	Mixed forest	18.2	1028	3.8	1.47	19	41	20.37	1.54	13.2273	2.82	2.26	5.6	100	1535	<100					62.3503	5.85933		1.22973	69.4394
China	106.68	29.63	Mixed forest	18.2	1028	3.8	1.47	19	41	20.37	1.54	13.2273	2.82	2.26	5.6	100	1535	<100					62.712	11.2846		1.80843	75.8051
China	106.68	29.63	Mixed forest	18.2	1028	3.8	1.47	19	41	20.37	1.54	13.2273	2.82	2.26	5.6	100	1535	<100					50.1253	0.86804		1.88077	52.8741
China	106.68	29.63	Mixed forest	18.2	1028	3.8	1.47	19	41	20.37	1.54	13.2273	2.82	2.26	5.6	100	1535	<100					80.4482	12.3269			92.7751
China	106.68	29.63	Mixed forest	18.2	1028	3.8	1.47	19	41	20.37	1.54	13.2273	2.82	2.26	5.6	100	1535	<100					75.2274	14.2122			89.4395
China	106.68	29.63	Mixed forest	18.2	1028	3.8	1.47	19	41	20.37	1.54	13.2273	2.82	2.26	5.6	100	1535	<100					81.6809	17.2577			98.9385
China	106.68	29.63	Mixed forest	18.2	1028	3.8	1.47	19	41	20.37	1.54	13.2273	2.82	2.26	5.6	100	1535	<100					84.0012	10.2966		0.6526	94.9504
China	106.68	29.63	Mixed forest	18.2	1028	3.8	1.47	19	41	20.37	1.54	13.2273	2.82	2.26	5.6	100	1535	<100					69.5715	8.04874		0.6526	78.2728
China	106.68	29.63	Mixed forest	18.2	1028	3.8	1.47	19	41	20.37	1.54	13.2273	2.82	2.26	5.6	100	1535	<100					72.8345	13.9222		1.08767	87.8443
China	106.68	29.63	Mixed forest	18.2	1028	3.8	1.47	19	41	20.37	1.54	13.2273	2.82	2.26	5.6	100	1535	<100					51.2261	7.54116		1.16018	59.9275
China	106.68	29.63	Mixed forest	18.2	1028	3.8	1.47	19	41	20.37	1.54	13.2273	2.82	2.26	5.6	100	1535	<100					69.7165	7.90371		1.59525	79.2155
USA	-74.25	43.98	Deciduous broadleaf forest	4.3	1530	5.7	1	25	51	41.77	3.46	12.0723	0.36	0.69	1.12	10	9020	100-500	4.34		0.41	49.45	15.4	2.13	0.69		72.42
USA	-74.25	43.98	Deciduous broadleaf forest	4.3	1530	5.7	1	25	51	41.77	3.46	12.0723	0.36	0.69	1.12	10	9020	100-500	1.72		0.431	39.01	9.43	2.91	0.11		53.611
USA	-74.25	43.98	Deciduous broadleaf forest	4.3	1530	5.7	1	25	51	41.77	3.46	12.0723	0.36	0.69	1.12	10	9020	100-500	0.94		0.12	44.365	18.49	1.87	1.16		66.945
USA	-74.25	43.98	Deciduous broadleaf forest	4.3	1530	5.7	1	25	51	41.77	3.46	12.0723	0.36	0.69	1.12	10	9020	100-500	1.56		0.29	36.865	21.18	0.91	1.65		62.455
USA	-74.25	43.98	Deciduous broadleaf forest	4.3	1530	5.7	1	25	51	41.77	3.46	12.0723	0.36	0.69	1.12	10	9020	100-500	4.14		0.181	46.42	14.37	10.94	1.05		77.101
USA	-74.25	43.98	Deciduous broadleaf forest	4.3	1530	5.7	1	25	51	41.77	3.46	12.0723	0.36	0.69	1.12	10	9020	100-500	2.16		0.25	36.38	9.85	5.36	0.62		54.62
USA	-74.25	43.98	Deciduous broadleaf forest	4.3	1530	5.7	1	25	51	41.77	3.46	12.0723	0.36	0.69	1.12	10	9020	100-500	1.89		0.31	37.39	14	5.01	0.59		59.19
USA	-74.25	43.98	Deciduous broadleaf forest	4.3	1530	5.7	1	25	51	41.77	3.46	12.0723	0.36	0.69	1.12	10	9020	100-500	1.34		0.39	34.75	13.67	1.51	-1.52		50.14
Switzerland	7.07	46.53	Mixed forest	7.1	1200	4.4	1.22	19	34	33.21	2.49	13.3373	1.48	0.53	1.6	125	5847	<100	2.68325			51.907			8.60489		63.1951
Switzerland	7.07	46.53	Mixed forest	7.1	1200	4.4	1.22	19	34	33.21	2.49	13.3373	1.48	0.53	1.6	125	5847	<100	3.14587			43.4871			8.14227		54.7752
Switzerland	7.07	46.53	Mixed forest	7.1	1200	4.4	1.22	19	34	33.21	2.49	13.3373	1.48	0.53	1.6	125	5847	<100	4.81134			36.1776			4.25618		45.2451
Switzerland	7.07	46.53	Mixed forest	7.1	1200	4.4	1.22	19	34	33.21	2.49	13.3373	1.48	0.53	1.6	125	5847	<100	5.27397			28.0353			4.16366		37.4729
Switzerland	7.07	46.53	Mixed forest	7.1	1200	4.4	1.22	19	34	33.21	2.49	13.3373	1.48	0.53	1.6	125	5847	<100	5.42565			28.4356			3.98753		37.8488
Switzerland	7.07	46.53	Mixed forest	7.1	1200	4.4	1.22	19	34	33.21	2.49	13.3373	1.48	0.53	1.6	125	5847	<100	17.4536			33.992			5.09881		56.5444
Switzerland	7.07	46.53	Mixed forest	7.1	1200	4.4	1.22	19	34	33.21	2.49	13.3373	1.48	0.53	1.6	125	5847	<100	15.6886		3.70964	30.8543			3.3992		53.6518
Switzerland	7.07	46.53	Mixed forest	7.1	1200	4.4	1.22	19	34	33.21	2.49	13.3373	1.48	0.53	1.6	125	5847	<100	20.003			29.5469			4.77196		54.3219
Switzerland	7.07	46.53	Mixed forest	7.1	1200	4.4	1.22	19	34	33.21	2.49	13.3373	1.48	0.53	1.6	125	5847	100-500	12.9431		8.72708	20.0684			2.54941		44.288
Switzerland	7.07	46.53	Mixed forest	7.1	1200	4.4	1.22	19	34	33.21	2.49	13.3373	1.48	0.53	1.6	125	5847	100-500	6.92914			20.526			2.74551		30.2006
USA	-68.75	45.2	Evergreen coniferous forest	6	1000	4.4	1	25	51	41.77	3.46	12.0723	0.19	0.38	0.37	3.36	10584	100-500	31.4			7.6	1.3	0		3.7	44
Panama	-82.24	8.76	Mixed forest	20	3312.21	4.5	0.97	45	27	28.62	2.11	13.564	0.12	0.2	0.31	2	11951	<100	0.38695		0.03876				0.85517		1.28088
USA	-122.23	44.23	Evergreen coniferous forest	9.2	2240	5.2	0.99	22	34	59.23	3.69	16.0515	0.2	0.18	0.39	3.83	10239	<100			9.58624	47.4354		44.435			101.457
USA	-122.23	44.23	Evergreen coniferous forest	9.2	2240	5.6	0.99	22	34	59.23	3.69	16.0515	0.2	0.18	0.39	3.83	10239	<100			4.132	64.955		27.7417			96.8287
USA	-122.23	44.23	Evergreen coniferous forest	9.2	2240	5.6	0.99	22	34	59.23	3.69	16.0515	0.2	0.18	0.39	3.83	10239	100-500			4.46256	44.4603		41.6252			90.5481
USA	-122.23	44.23	Evergreen coniferous forest	9.2	2240	5.6	0.99	22	34	59.23	3.69	16.0515	0.2	0.18	0.39	3.83	10239	100-500			5.7848	50.0798		36.0057			91.8703
USA	-122.23	44.23	Evergreen coniferous forest	9.2	2240	5.6	0.99	22	34	59.23	3.69	16.0515	0.2	0.18	0.39	3.83	10239	500-1000			5.28896	18.3461		66.913			90.5481
USA	-122.23	44.23	Evergreen coniferous forest	9.2	2240	5.6	0.99	22	34	59.23	3.69	16.0515	0.2	0.18	0.39	3.83	10239	<100			84.8678	11.9794					96.8472
USA	-122.23	44.23	Evergreen coniferous forest	9.2	2240	5.6	0.99	22	34	59.23	3.69	16.0515	0.2	0.18	0.39	3.83	10239	<100			54.1602	53.654		10.8497			118.664
USA	-122.23	44.23	Evergreen coniferous forest	9.2	2240	5.6	0.99	22	34	59.23	3.69	16.0515	0.2	0.18	0.39	3.83	10239	100-500			19.4032	62.2589		13.0431			94.7052
USA	-122.23	44.23	Evergreen coniferous forest	9.2	2240	5.6	0.99	22	34	59.23	3.69	16.0515	0.2	0.18	0.39	3.83	10239	100-500			9.78595	73.3947		10.5123			93.6929
USA	-122.23	44.23	Evergreen coniferous forest	9.2	2240	5.6	0.99	22	34	59.23	3.69	16.0515	0.2	0.18	0.39	3.83	10239	100-500			6.24276	49.4359		13.8867			69.5654
USA	-122.23	44.23	Evergreen coniferous forest	9.2	2240	5.6	0.99	22	34	59.23	3.69	16.0515	0.2	0.18	0.39	3.83	10239	<100			97.683	9.05564					106.739
USA	-122.23	44.23	Evergreen coniferous forest	9.2	2240	5.6	0.99	22	34	59.23	3.69	16.0515	0.2	0.18	0.39	3.83	10239	<100			84.2267	12.3782					96.6049
USA	-122.23	44.23	Evergreen coniferous forest	9.2	2240	5.6	0.99	22	34	59.23	3.69	16.0515	0.2	0.18	0.39	3.83	10239	100-500			62.2978	48.6754		3.90569			114.879
USA	-122.23	44.23	Evergreen coniferous forest	9.2	2240	5.6	0.99	22	34	59.23	3.69	16.0515	0.2	0.18	0.39	3.83	10239	100-500			17.4434	84.3928		13.0427			114.879
Canada	-120.67	38.87	Mixed forest	11.14	1680	3.66	1.07	19	28	13.28	1.13	11.7522	0.66	0.39	1.04	22	12125	<100	4.1						20.7		24.8
Canada	-120.67	38.87	Mixed forest	11.14	1680	3.66	1.07	19	28	13.28	1.13	11.7522	0.66	0.39	1.04	22	12125	<100	5.21						27.1		32.31
Canada	-120.67	38.87	Mixed forest	11.14	1680	3.66	1.07	19	28	13.28	1.13	11.7522	0.66	0.39	1.04	22	12125	<100	34.9						8.9		43.8
Canada	-120.67	38.87	Mixed forest	11.14	1680	3.66	1.07	19	28	13.28	1.13	11.7522	0.66	0.39	1.04	22	12125	<100	14.5						18.5		33
Switzerland	7.2	43.87	Mixed forest	8	1200	5.1	1.48	29	40	11.64	1.12	10.3929	0.34	0.42	1.6		7264	<100					34.5643	49.6233			84.1876
Switzerland	7.2	43.87	Mixed forest	8	1200	5.1	1.48	29	40	11.64	1.12	10.3929	0.34	0.42	1.6		7264	<100					9.28115	72.6022			81.8833
Switzerland	7.2	43.87	Mixed forest	8	1200	5.1	1.48	29	40	11.64	1.12	10.3929	0.34	0.42	1.6		7264	100-500					6.4648	52.2476			58.7124
Switzerland	8.72	47.05	Evergreen coniferous forest	6	2300	6	1.22	19	34	33.21	2.49	13.3373	1.53	0.55	1.2		4938	<100					14.0177	32.7252			46.7429
Switzerland	8.72	47.05	Evergreen coniferous forest	6	2300	6	1.22	19	34	33.21	2.49	13.3373	1.53	0.55	1.2		4938	<100					13.6977	11.2185			24.9162
Switzerland	8.72	47.05	Evergreen coniferous forest	6	2300	6	1.22	19	34	33.21	2.49	13.3373	1.53	0.55	1.2		4938	100-500					7.61695	18.0674			25.6843
USA	-76.67	42.25	Deciduous broadleaf forest	-4	900	4.7	1.18	11	46	47.08	3.07	15.3355	0.48	0.72	1	250	9846	100-500					51.338	39.8306	10.79		101.959
USA	-76.67	42.25	Deciduous broadleaf forest	-4	900	4.7	1.18	11	46	47.08	3.07	15.3355	0.48	0.72	1	250	9846	100-500					33.9702	77.0579	4.86		115.888
USA	-76.67	42.25	Deciduous broadleaf forest	-4	900	4.7	1.18	11	46	47.08	3.07	15.3355	0.48	0.72	1	250	9846	100-500					70.1255	27.3938	9.8		107.319
USA	-76.67	42.25	Deciduous broadleaf forest	-4	900	4.7	1.18	11	46	47.08	3.07	15.3355	0.48	0.72	1	250	9846	100-500					16.4009	76.7917	5.26		98.4526
USA	-120.67	38.87	Evergreen coniferous forest	11.14	600	4.05	1.07	19	28	13.28	1.13	11.7522	0.66	0.39	1.04	6.2	12125	100-500							22.1		22.1
USA	-120.67	38.87	Evergreen coniferous forest	11.14	600	4.05	1.07	19	28	13.28	1.13	11.7522	0.66	0.39	1.04	6.2	12125	100-500				0.1			8.7		8.8
USA	-120.67	38.87	Evergreen coniferous forest	11.14	600	4.05	1.07	19	28	13.28	1.13	11.7522	0.66	0.39	1.04	6.2	12125	100-500				0.1			15.4		15.5
USA	-120.67	38.87	Evergreen coniferous forest	11.14	600	4.05	1.07	19	28	13.28	1.13	11.7522	0.66	0.39	1.04	6.2	12125	100-500				0.1			3.9		4
USA	-121.28	39.25	Grassland	15.7	1700	4.5	1.37	20	29	31.63	1.5	21.0867	0.23	0.23	0.46	6.2	6949	<100							8.7		8.7
USA	-121.28	39.25	Grassland	15.7	1700	4.5	1.37	20	29	31.63	1.5	21.0867	0.23	0.23	0.46	6.2	6949	100-500				0.04			15.4		15.44
USA	-121.28	39.25	Grassland	15.7	1700	4.5	1.37	20	29	31.63	1.5	21.0867	0.23	0.23	0.46	6.2	6949	100-500			6.4	0.21			13.3		19.91
USA	-121.28	39.25	Grassland	15.7	1700	4.5	1.37	20	29	31.63	1.5	21.0867	0.23	0.23	0.46	6.2	6949	100-500			5.4	0.19			11		16.59
Canada	-115.5	53.33	Deciduous broadleaf forest	5.1	788	5.9	0.19	23	41	466.51	19.93	23.4074	0.47	0.17	0.63	2910	9434	<100	16.0767		7.41867			56.9537			80.449
Canada	-115.5	53.33	Deciduous broadleaf forest	5.1	788	5.9	0.19	23	41	466.51	19.93	23.4074	0.47	0.17	0.63	2910	9434	<100	40.2646		8.92559			35.5864			84.7766
Sweden	18.82	68.35	Deciduous broadleaf forest	-0.5	300	7.1	1.44	4	11	8.02	0.78	10.2821	0.08	0.14	0.22	36	1769	<100			2.42951			46.2424	23.304		71.9759
Sweden	18.82	68.35	Deciduous broadleaf forest	-0.5	300	7.1	1.44	4	11	8.02	0.78	10.2821	0.08	0.14	0.22	36	1769	<100			2.43147			33.5697	27.6381		63.6393
Israel	34.84	31.92	Cropland	19.36	512.35	7.6	1.58	47	36	14.35	1.44	9.96528	0.34	0.35	0.68	1120	1702	<100			25.9						25.9
Israel	34.84	31.92	Cropland	19.36	512.35	7.6	1.58	47	36	14.35	1.44	9.96528	0.34	0.35	0.68	1120	1702	<100			9.3						9.3
Israel	34.84	31.92	Cropland	19.36	512.35	7.6	1.58	47	36	14.35	1.44	9.96528	0.34	0.35	0.68	1120	1702	<100			4.1						4.1
Israel	34.84	31.92	Cropland	19.36	512.35	7.6	1.58	47	36	14.35	1.44	9.96528	0.34	0.35	0.68	1120	1702	100-500			1.1						1.1
Israel	34.84	31.92	Cropland	19.36	512.35	7.6	1.58	47	36	14.35	1.44	9.96528	0.34	0.35	0.68	1120	1702	100-500			2.3						2.3
Israel	34.84	31.92	Cropland	19.36	512.35	7.6	1.58	47	36	14.35	1.44	9.96528	0.34	0.35	0.68	1120	1702	<100						50			50
Israel	34.84	31.92	Cropland	19.36	512.35	7.6	1.58	47	36	14.35	1.44	9.96528	0.34	0.35	0.68	1120	1702	<100						27.2			27.2
Israel	34.84	31.92	Cropland	19.36	512.35	7.6	1.58	47	36	14.35	1.44	9.96528	0.34	0.35	0.68	1120	1702	<100						8.3			8.3
Israel	34.84	31.92	Cropland	19.36	512.35	7.6	1.58	47	36	14.35	1.44	9.96528	0.34	0.35	0.68	1120	1702	<100						6.2			6.2
Israel	34.84	31.92	Cropland	19.36	512.35	7.6	1.58	47	36	14.35	1.44	9.96528	0.34	0.35	0.68	1120	1702	<100						3.8			3.8
Israel	34.84	31.92	Cropland	19.36	512.35	7.6	1.58	47	36	14.35	1.44	9.96528	0.34	0.35	0.68	1120	1702	<100						2.4			2.4
Israel	34.84	31.92	Cropland	19.36	512.35	7.6	1.58	47	36	14.35	1.44	9.96528	0.34	0.35	0.68	1120	1702	<100						3			3
Israel	34.84	31.92	Cropland	19.36	512.35	7.6	1.58	47	36	14.35	1.44	9.96528	0.34	0.35	0.68	1120	1702	<100			20.8						20.8
Israel	34.84	31.92	Cropland	19.36	512.35	7.6	1.58	47	36	14.35	1.44	9.96528	0.34	0.35	0.68	1120	1702	<100			11.6						11.6
Israel	34.84	31.92	Cropland	19.36	512.35	7.6	1.58	47	36	14.35	1.44	9.96528	0.34	0.35	0.68	1120	1702	<100			4.3						4.3
Israel	34.84	31.92	Cropland	19.36	512.35	7.6	1.58	47	36	14.35	1.44	9.96528	0.34	0.35	0.68	1120	1702	100-500			1						1
Israel	34.84	31.92	Cropland	19.36	512.35	7.6	1.58	47	36	14.35	1.44	9.96528	0.34	0.35	0.68	1120	1702	100-500			2.3						2.3
Israel	34.84	31.92	Cropland	19.36	512.35	7.6	1.58	47	36	14.35	1.44	9.96528	0.34	0.35	0.68	1120	1702	<100						58.6			58.6
Israel	34.84	31.92	Cropland	19.36	512.35	7.6	1.58	47	36	14.35	1.44	9.96528	0.34	0.35	0.68	1120	1702	<100						33.9			33.9
Israel	34.84	31.92	Cropland	19.36	512.35	7.6	1.58	47	36	14.35	1.44	9.96528	0.34	0.35	0.68	1120	1702	<100						35			35
Israel	34.84	31.92	Cropland	19.36	512.35	7.6	1.58	47	36	14.35	1.44	9.96528	0.34	0.35	0.68	1120	1702	<100						12.5			12.5
Israel	34.84	31.92	Cropland	19.36	512.35	7.6	1.58	47	36	14.35	1.44	9.96528	0.34	0.35	0.68	1120	1702	<100						8.9			8.9
Israel	34.84	31.92	Cropland	19.36	512.35	7.6	1.58	47	36	14.35	1.44	9.96528	0.34	0.35	0.68	1120	1702	<100						2.9			2.9
Israel	34.84	31.92	Cropland	19.36	512.35	7.6	1.58	47	36	14.35	1.44	9.96528	0.34	0.35	0.68	1120	1702	<100						1.4			1.4
Canada	-120.85	50.88	Evergreen coniferous forest	5.07	520	4.9	1.29	23	44	32.28	2.63	12.2738	0.33	0.33	0.66	1851	6477	<100					62.5808	62.5808			125.162
Canada	-120.85	50.88	Evergreen coniferous forest	5.07	520	4.9	1.29	23	44	32.28	2.63	12.2738	0.33	0.33	0.66	1851	6477	<100					14.3241	15.4464			29.7705
Canada	-120.85	50.88	Evergreen coniferous forest	5.07	520	4.9	1.29	23	44	32.28	2.63	12.2738	0.33	0.33	0.66	1851	6477	100-500					59.284	28.3126			87.5965
Canada	-124.33	49.05	Evergreen coniferous forest	7.01	1186	4.9	1.29	20	36	26.44	2.32	11.3966	0.18	0.33	0.5	1851	8568	100-500					68.2622	14.3312			82.5934
Canada	-124.33	49.05	Evergreen coniferous forest	7.01	1186	4.9	1.29	20	36	26.44	2.32	11.3966	0.18	0.33	0.5	1851	8568	100-500	5.3		2.9		73.2	13.8			95.2
Iberian Peninsula	0.62	41.93	Grassland	13.5	516.9	8.2	1.46	20	37	7.27	1.01	7.19802	0.58	0.32	0.9	28	8869	<100						99.6698			99.6698
Iberian Peninsula	0.62	41.93	Grassland	13.5	516.9	8.2	1.46	20	37	7.27	1.01	7.19802	0.58	0.32	0.9	28	8869	100-500						26.3173			26.3173
Iberian Peninsula	0.62	41.93	Grassland	13.5	516.9	8.2	1.46	20	37	7.27	1.01	7.19802	0.58	0.32	0.9	28	8869	>1000						31.4227			31.4227
Iberian Peninsula	0.62	41.93	Grassland	13.5	516.9	8.2	1.46	20	37	7.27	1.01	7.19802	0.58	0.32	0.9	28	8869	>1000			0.09			47.8079			47.8979
Iberian Peninsula	0.62	41.93	Grassland	13.5	516.9	8.2	1.46	20	37	7.27	1.01	7.19802	0.58	0.32	0.9	28	8869	<100						99.7795			99.7795
Iberian Peninsula	0.62	41.93	Grassland	13.5	516.9	8.2	1.46	20	37	7.27	1.01	7.19802	0.58	0.32	0.9	28	8869	100-500						13.125			13.125
Iberian Peninsula	0.62	41.93	Grassland	13.5	516.9	8.2	1.46	20	37	7.27	1.01	7.19802	0.58	0.32	0.9	28	8869	>1000						34.8288			34.8288
Iberian Peninsula	0.62	41.93	Grassland	13.5	516.9	8.2	1.46	20	37	7.27	1.01	7.19802	0.58	0.32	0.9	28	8869	>1000			0.17			26.25			26.42
Iberian Peninsula	0.62	41.93	Grassland	13.5	516.9	8.2	1.46	20	37	7.27	1.01	7.19802	0.58	0.32	0.9	28	8869	<100						99.8184			99.8184
Iberian Peninsula	0.62	41.93	Grassland	13.5	516.9	8.2	1.46	20	37	7.27	1.01	7.19802	0.58	0.32	0.9	28	8869	100-500						21.9899			21.9899
Iberian Peninsula	0.62	41.93	Grassland	13.5	516.9	8.2	1.46	20	37	7.27	1.01	7.19802	0.58	0.32	0.9	28	8869	>1000						51.297			51.297
Iberian Peninsula	0.62	41.93	Grassland	13.5	516.9	8.2	1.46	20	37	7.27	1.01	7.19802	0.58	0.32	0.9	28	8869	>1000			1.7			66.9407			68.6407
Switzerland	8.72	47.05	Evergreen coniferous forest	6	2300	7.5	1.24	19	34	33.21	2.49	13.3373	1.53	0.55	1.2	7	4938	100-500	5.6	1.2	19.6	11.6	10.2	4.3		0.2	52.7
Switzerland	8.72	47.05	Grassland	6	2300	6.5	1.24	19	34	33.21	2.49	13.3373	1.53	0.55	1.2	7	4938	100-500	5.3		5.2	16.7	17.3	7.1		0.6	52.2
Germany	11.15	47.52	Grassland	6.4	1690	6.1	1.24	14	46	25.73	1.91	13.4712	1.27	0.49	1.76	5.7	8650	<100			12.1				6.6		18.7
Germany	11.15	47.52	Grassland	6.4	1690	6.1	1.24	14	46	25.73	1.91	13.4712	1.27	0.49	1.76	5.7	8650	100-500			24.7				6		30.7
Germany	11.15	47.52	Grassland	6.4	1690	6.1	1.24	14	46	25.73	1.91	13.4712	1.27	0.49	1.76	5.7	8650	100-500			15.9				4.3		20.2
Germany	11.15	47.52	Grassland	6.4	1690	6.1	1.24	14	46	25.73	1.91	13.4712	1.27	0.49	1.76	5.7	8650	100-500
Germany	11.15	47.52	Grassland	6.4	1690	6.1	1.24	14	46	25.73	1.91	13.4712	1.27	0.49	1.76	5.7	8650	100-500			17.5				3.2		20.7
Germany	11.05	47.95	Grassland	7.4	1626	6.1	1.24	14	46	25.73	1.91	13.4712	1.29	0.5	1.79	5.7	10088	<100			10.5				4.8		15.3
Germany	11.05	47.95	Grassland	7.4	1626	6.1	1.24	14	46	25.73	1.91	13.4712	1.29	0.5	1.79	5.7	10088	100-500			16.2				3.7		19.9
Germany	11.05	47.95	Grassland	7.4	1626	6.1	1.24	14	46	25.73	1.91	13.4712	1.29	0.5	1.79	5.7	10088	100-500			12.8				3.2		16
Germany	11.05	47.95	Grassland	7.4	1626	6.1	1.24	14	46	25.73	1.91	13.4712	1.29	0.5	1.79	5.7	10088	100-500			15.7				2.4		18.1
Germany	11.05	47.95	Grassland	7.4	1626	6.1	1.24	14	46	25.73	1.91	13.4712	1.29	0.5	1.79	5.7	10088	100-500			19.3				3.2		22.5
Germany	11.07	47.83	Grassland	9.4	1134	6.1	1	25	51	41.77	3.46	12.0723	1.29	0.5	1.79	5.7	9682	<100			9.6				1.4		11
Germany	11.07	47.83	Grassland	9.4	1134	6.1	1	25	51	41.77	3.46	12.0723	1.29	0.5	1.79	5.7	9682	100-500			12.8				3.7		16.5
Germany	11.07	47.83	Grassland	9.4	1134	6.1	1	25	51	41.77	3.46	12.0723	1.29	0.5	1.79	5.7	9682	100-500			9.2				1.7		10.9
Germany	11.07	47.83	Grassland	9.4	1134	6.1	1	25	51	41.77	3.46	12.0723	1.29	0.5	1.79	5.7	9682	100-500			13.7				1.5		15.2
Germany	11.07	47.83	Grassland	9.4	1134	6.1	1	25	51	41.77	3.46	12.0723	1.29	0.5	1.79	5.7	9682	100-500			14.1				3		17.1
Canada	-127.25	50.6	Mixed forest	8.2	1700	3	0.54	40	36	358.57	15.78	22.7231	0.1	0.19	0.29	93	10331	500-1000	3.63		17.6267	5.7		48.1133			75.07
Canada	-127.25	50.6	Mixed forest	8.2	1700	3	0.54	40	36	358.57	15.78	22.7231	0.1	0.19	0.29	93	10331	500-1000	11.91		2.34667	0.466667		55.9633			70.6867
China	106.69	29.62	Mixed forest	18.1	1176	3.66	1.25	20	36	26.44	2.32	11.3966	2.82	2.26	5.28	15	1535	100-500	15.1224		7.83083		29.575	32.6709		13.8437	99.0429
China	106.69	29.62	Mixed forest	18.1	1176	3.66	1.25	20	36	26.44	2.32	11.3966	2.82	2.26	5.28	15	1535	500-1000	1.03751		8.12221		21.9627	38.9356		13.9165	83.9746
China	106.69	29.62	Mixed forest	18.1	1176	3.66	1.25	20	36	26.44	2.32	11.3966	2.82	2.26	5.28	15	1535	100-500	11.4738		6.77458		26.6977	26.989		26.9922	98.9273
China	106.69	29.62	Mixed forest	18.1	1176	3.66	1.25	20	36	26.44	2.32	11.3966	2.82	2.26	5.28	15	1535	500-1000	2.80416		7.43018		13.1485	39.3363		27.4293	90.1484
Switzerland	8.72	47.05	Evergreen coniferous forest	6	2300	5.9	1.22	19	34	33.21	2.49	13.3373	1.53	0.55	1.2	33	4938	<100	1.70152			13.4231	9.64195	2.08962	5.23174		32.0879
Switzerland	8.72	47.05	Evergreen coniferous forest	6	2300	5.9	1.22	19	34	33.21	2.49	13.3373	1.53	0.55	1.2	33	4938	<100	0			8.38156	17.2043	3.91718	15.1192		44.6223
Switzerland	8.72	47.05	Evergreen coniferous forest	6	2300	5.9	1.22	19	34	33.21	2.49	13.3373	1.53	0.55	1.2	33	4938	<100	1.07133			16.448	10.7133	8.70665	10.6879		47.6272
Switzerland	8.72	47.05	Evergreen coniferous forest	6	2300	5.9	1.22	19	34	33.21	2.49	13.3373	1.53	0.55	1.2	33	4938	<100	2.97189			8.88572	19.788	1.9536	2.74394		36.3432
Switzerland	8.72	47.05	Evergreen coniferous forest	6	2300	5.9	1.22	19	34	33.21	2.49	13.3373	1.53	0.55	1.2	33	4938	<100	2.53076			15.0616	28.7368	4.09625	2.78386		53.2093
Switzerland	8.72	47.05	Evergreen coniferous forest	6	2300	5.9	1.22	19	34	33.21	2.49	13.3373	1.53	0.55	1.2	33	4938	<100	5.29362	0.70706	46.8788	18.3386	22.3088	2.3417	2.00646		97.8751
Switzerland	8.72	47.05	Evergreen coniferous forest	6	2300	5.9	1.22	19	34	33.21	2.49	13.3373	1.53	0.55	1.2	33	4938	<100	5.17757			13.6752	9.51591	2.20567	0.93531		31.5097
Switzerland	8.72	47.05	Evergreen coniferous forest	6	2300	5.9	1.22	19	34	33.21	2.49	13.3373	1.53	0.55	1.2	33	4938	100-500	5.42965	0.56565	43.8808	7.81439	15.6288	2.9619	0.81714		77.0983
Switzerland	8.72	47.05	Grassland	6	2300	5.9	1.22	19	34	33.21	2.49	13.3373	1.53	0.55	1.2	33	4938	<100	3.18166			13.5671	20.7708	11.5929	7.43509		56.5475
Switzerland	8.72	47.05	Grassland	6	2300	5.9	1.22	19	34	33.21	2.49	13.3373	1.53	0.55	1.2	33	4938	<100	3.78883			14.4675	14.5876	12.6666			45.5106
Switzerland	8.72	47.05	Grassland	6	2300	5.9	1.22	19	34	33.21	2.49	13.3373	1.53	0.55	1.2	33	4938	<100	1.74777			8.94466	14.8277	11.4059			36.9261
Switzerland	8.72	47.05	Grassland	6	2300	5.9	1.22	19	34	33.21	2.49	13.3373	1.53	0.55	1.2	33	4938	<100	1.56082			10.2653	8.52444	2.88836			23.239
Switzerland	8.72	47.05	Grassland	6	2300	5.9	1.22	19	34	33.21	2.49	13.3373	1.53	0.55	1.2	33	4938	<100	5.10952			18.9099	7.26378	1.62085			32.904
Switzerland	8.72	47.05	Grassland	6	2300	5.9	1.22	19	34	33.21	2.49	13.3373	1.53	0.55	1.2	33	4938	<100	13.754		23.2257	21.9714	17.7693	1.68088	1.17431		79.5756
Switzerland	8.72	47.05	Grassland	6	2300	5.9	1.22	19	34	33.21	2.49	13.3373	1.53	0.55	1.2	33	4938	<100	10.6324			16.6287	11.526	1.921	1.28659		41.9947
Switzerland	8.72	47.05	Grassland	6	2300	5.9	1.22	19	34	33.21	2.49	13.3373	1.53	0.55	1.2	33	4938	100-500	20.7777		23.1056	19.0899	22.5117	3.48181	1.64131		90.6081
China	116.7	43.63	Grassland	0.9	334	4.98	1.62	6	6	2.55	0.26	9.80769	1.24	0.61	1.86	129	2870	<100			0.95252	0.5477		30.2228	22.5271		54.2501
China	116.7	43.63	Grassland	0.9	334	4.98	1.62	6	6	2.55	0.26	9.80769	1.24	0.61	1.86	129	2870	100-500			3.04807	1.07158		15.3634	12.5733		32.0564
China	116.7	43.63	Grassland	0.9	334	4.98	1.62	6	6	2.55	0.26	9.80769	1.24	0.61	1.86	129	2870	100-500			11.0016	0.47626		12.6011	6.7629		30.8419
China	116.7	43.63	Grassland	0.9	334	4.98	1.62	6	6	2.55	0.26	9.80769	1.24	0.61	1.86	129	2870	100-500			26.2419	2.42893		13.0298	1.38115		43.0818
China	116.7	43.63	Grassland	0.9	334	4.98	1.62	6	6	2.55	0.26	9.80769	1.24	0.61	1.86	129	2870	100-500			7.45347	2.59562		10.3865	0.92871		21.3643
China	116.7	43.63	Grassland	0.9	334	4.98	1.62	6	6	2.55	0.26	9.80769	1.24	0.61	1.86	129	2870	<100			1.76216	1.76217		20.2451	24.1226		47.892
China	116.7	43.63	Grassland	0.9	334	4.98	1.62	6	6	2.55	0.26	9.80769	1.24	0.61	1.86	129	2870	100-500			2.69087	1.30972		7.24319	6.14376		17.3875
China	116.7	43.63	Grassland	0.9	334	4.98	1.62	6	6	2.55	0.26	9.80769	1.24	0.61	1.86	129	2870	100-500			9.3823	1.21447		8.10046	2.21461		20.9118
China	116.7	43.63	Grassland	0.9	334	4.98	1.62	6	6	2.55	0.26	9.80769	1.24	0.61	1.86	129	2870	100-500			7.38203	1.35735		9.10061	1.00014		18.8401
China	116.7	43.63	Grassland	0.9	334	4.98	1.62	6	6	2.55	0.26	9.80769	1.24	0.61	1.86	129	2870	100-500			3.45288	2.0003		8.29096	1.40497		15.1491
USA	89.625	49.675	Evergreen broadleaf forest	4.9	810	5.7	1.48	18	18	3.27	0.3	10.9	0.35	0.24	0.46	15	1349	100-500	14.8		13		60.2		0.8		88.8
USA	89.625	49.675	Evergreen broadleaf forest	4.9	810	5.7	1.48	18	18	3.27	0.3	10.9	0.35	0.24	0.46	15	1349	100-500	20.06		16.4		63.7		0.9		101.06
USA	89.625	49.675	Evergreen broadleaf forest	4.9	810	5.7	1.48	18	18	3.27	0.3	10.9	0.35	0.24	0.46	15	1349	100-500	18.7		15		64.4		0.9		99
USA	89.625	49.675	Evergreen broadleaf forest	4.9	810	5.7	1.48	18	18	3.27	0.3	10.9	0.35	0.24	0.46	15	1349	100-500	16		14.5		59.7		0.7		90.9
Philippines	122.65	11.44	Cropland	26.89	2592.1	7	1.37	23	18	12.04	1.03	11.6893	0.46	0.19	0.65	690	14912	100-500						40.97			40.97
Philippines	122.65	11.44	Cropland	26.89	2592.1	7	1.37	23	18	12.04	1.03	11.6893	0.46	0.19	0.65	690	14912	100-500						73.94			73.94
Philippines	122.65	11.44	Cropland	26.89	2592.1	7	1.37	23	18	12.04	1.03	11.6893	0.46	0.19	0.65	690	14912	100-500						40.86			40.86
Philippines	122.65	11.44	Cropland	26.89	2592.1	7	1.37	23	18	12.04	1.03	11.6893	0.46	0.19	0.65	690	14912	100-500						105.09			105.09
Netherlands	5.65	52.22	Evergreen coniferous forest	10.5	750	5.37	1.13	6	27	73.26	3.28	22.3354	1.01	0.66	4.2	46	11190	500-1000	10.4556				47.849	19.8432			78.1479
Netherlands	5.65	52.22	Evergreen coniferous forest	10.5	750	5.37	1.13	6	27	73.26	3.28	22.3354	1.01	0.66	4.2	46	11190	>1000	4.94247				38.7299	1.98533			45.6577
Netherlands	5.65	52.22	Evergreen coniferous forest	10.5	750	5.37	1.13	6	27	73.26	3.28	22.3354	1.01	0.66	4.2	46	11190	>1000	5.27861				22.9891	28.3182			56.5858
Netherlands	5.65	52.22	Evergreen coniferous forest	10.5	750	5.37	1.13	6	27	73.26	3.28	22.3354	1.01	0.66	4.2	44	11190	500-1000	16.6615				21.3678	14.9645			52.9939
Netherlands	5.65	52.22	Evergreen coniferous forest	10.5	750	5.37	1.13	6	27	73.26	3.28	22.3354	1.01	0.66	4.2	44	11190	>1000	4.41884				30.7931	1.58203			36.7939
Netherlands	5.65	52.22	Evergreen coniferous forest	10.5	750	5.37	1.13	6	27	73.26	3.28	22.3354	1.01	0.66	4.2	44	11190	>1000	7.11084				23.4338	12.43			42.9747
Australia	151.85	-26.87	Evergreen coniferous forest	17.45	816	4.2	1.49	3	6	6.19	0.54	11.463	0.18	0.09	0.27	77	18749	<100				18.93		60.154			79.084
Australia	151.85	-26.87	Evergreen coniferous forest	17.45	816	4.2	1.49	3	6	6.19	0.54	11.463	0.18	0.09	0.27	77	18749	<100				8.32		57.4913			65.8113
Australia	151.85	-26.87	Evergreen coniferous forest	17.45	816	4.2	1.49	3	6	6.19	0.54	11.463	0.18	0.09	0.27	77	18749	<100				1.74		53.5134			55.2533
Australia	151.85	-26.87	Evergreen coniferous forest	17.45	816	4.2	1.49	3	6	6.19	0.54	11.463	0.18	0.09	0.27	77	18749	<100				9.99		88.4808			98.4708
Australia	151.85	-26.87	Evergreen coniferous forest	17.45	816	4.2	1.49	3	6	6.19	0.54	11.463	0.18	0.09	0.27	77	18749	<100				3.55		83.5084			87.0584
Australia	151.85	-26.87	Evergreen coniferous forest	17.45	816	4.2	1.49	3	6	6.19	0.54	11.463	0.18	0.09	0.27	77	18749	<100				1.13		79.4983			80.6283
Australia	151.85	-26.87	Evergreen coniferous forest	17.45	816	4.2	1.49	3	6	6.19	0.54	11.463	0.18	0.09	0.27	77	18749	<100				8.07		57.9003			65.9703
Australia	151.85	-26.87	Evergreen coniferous forest	17.45	816	4.2	1.49	3	6	6.19	0.54	11.463	0.18	0.09	0.27	77	18749	<100				11.16		54.26			65.42
Australia	151.85	-26.87	Evergreen coniferous forest	17.45	816	4.2	1.49	3	6	6.19	0.54	11.463	0.18	0.09	0.27	77	18749	<100				4.54		81.4858			86.0258
Australia	151.85	-26.87	Evergreen coniferous forest	17.45	816	4.2	1.49	3	6	6.19	0.54	11.463	0.18	0.09	0.27	77	18749	<100				5.24		85.2484			90.4884
USA	-98.35	38.24	Grassland	13	665	5.9	1.48	26	46	20.6	1.94	10.6186	0.92	0.42	1.34	14	6249	<100			20.4		70.4	10.6			101.4
USA	-98.35	38.24	Grassland	13	665	5.9	1.48	26	46	20.6	1.94	10.6186	0.92	0.42	1.34	14	6249	100-500			18.6	1.1	33.5	3.4			56.6
USA	-98.35	38.24	Grassland	13	665	5.9	1.48	26	46	20.6	1.94	10.6186	0.92	0.42	1.34	14	6249	500-1000			22	2.7	37.4	0.4			62.5
USA	-98.35	38.24	Grassland	13	665	5.9	1.48	26	46	20.6	1.94	10.6186	0.92	0.42	1.34	14	6249	>1000			3.6	0.1	48.1	0.1			51.9
USA	-98.35	38.24	Grassland	13	665	5.9	1.48	26	46	20.6	1.94	10.6186	0.92	0.42	1.34	14	6249	<100			19		79	1.9			99.9
USA	-98.35	38.24	Grassland	13	665	5.9	1.48	26	46	20.6	1.94	10.6186	0.92	0.42	1.34	14	6249	100-500			31.7	1.4	52	3.6			88.7
USA	-98.35	38.24	Grassland	13	665	5.9	1.48	26	46	20.6	1.94	10.6186	0.92	0.42	1.34	14	6249	500-1000			21.5	12.4424	2.9	52			88.8424
USA	-98.35	38.24	Grassland	13	665	5.9	1.48	26	46	20.6	1.94	10.6186	0.92	0.42	1.34	14	6249	>1000			4.6	0.1	73.3	0.1			78.1
Norway	12	64	Tundra	-2.5	758	6.93	0.11	35	38	496.8	12.82	38.752	0.09	0.21	0.1	73	3351	<100			73.1841	10.7507	2.78426	1.01493			87.734
Norway	12	64	Tundra	-2.5	758	6.93	0.11	35	38	496.8	12.82	38.752	0.09	0.21	0.1	73	3351	<100			42.2393	11.4761	14.1585	1.84215			69.7161
Norway	12	64	Tundra	-2.5	534.6	6.93	0.11	35	38	496.8	12.82	38.752	0.09	0.21	0.1	73	3351	100-500			56.3938	17.5458	5.88633	0.87706			80.703
Switzerland	9.87	46.77	Evergreen coniferous forest	2.1	1165	4.4	1	21	28	33.99	3.23	10.5232	1.26	0.5	0.75	14	1536	<100	1.77378		4.46756		3.16401				9.40535
Switzerland	9.87	46.77	Evergreen coniferous forest	2.1	1165	4.4	1	21	28	33.99	3.23	10.5232	1.26	0.5	0.75	14	1536	<100					19.7364	42.6109	7.16395		69.5113
Switzerland	9.87	46.77	Evergreen coniferous forest	2.1	1165	4.4	1	21	28	33.99	3.23	10.5232	1.26	0.5	0.75	14	1536	<100	1.81111		1.80365		2.58143				6.19619
Switzerland	9.87	46.77	Evergreen coniferous forest	2.1	1165	4.4	1	21	28	33.99	3.23	10.5232	1.26	0.5	0.75	14	1536	<100					14.7363	35.7253	7.28134		57.743
USA	-92.81	45.8	Wetland	4.5	892	6.5	1.11	28	41	65.69	4.6	14.2804	0.46	0.41	0.86	7.22	7231	100-500	53.6					21.7			75.3
Belgium	5.05	51.41	Evergreen broadleaf forest	10.5	800	2.9	1.44	4	9	6.28	0.52	12.0769	0.99	0.68	1.8	8.51	8994	<100				39.7	67.8	-7.4			100.1
Belgium	5.05	51.41	Evergreen broadleaf forest	10.5	800	2.9	1.44	4	9	6.28	0.52	12.0769	0.99	0.68	1.8	8.51	8994	<100				96.1	19.5	-8.1			107.5
Belgium	5.05	51.41	Evergreen broadleaf forest	10.5	800	2.9	1.44	4	9	6.28	0.52	12.0769	0.99	0.68	1.8	8.51	8994	<100				15.2	27.4	-6.1			36.5
Belgium	5.05	51.41	Evergreen broadleaf forest	10.5	800	2.9	1.44	4	9	6.28	0.52	12.0769	0.99	0.68	1.8	8.51	8994	<100				44.7	10.3	-7.1			47.9
Belgium	5.05	51.41	Evergreen broadleaf forest	10.5	800	2.9	1.44	4	9	6.28	0.52	12.0769	0.99	0.68	1.8	8.51	8994	100-500				9.8	25.9	3.6			39.3
Belgium	5.05	51.41	Evergreen broadleaf forest	10.5	800	2.9	1.44	4	9	6.28	0.52	12.0769	0.99	0.68	1.8	8.51	8412	100-500				23.5	10.2	-7.5			26.2
Belgium	5.09	51.44	Evergreen coniferous forest	10.5	800	3.1	1.44	4	9	6.28	0.52	12.0769	0.99	0.68	3.1	8.95	8412	<100				133.5	44.7	-11.2			167
Belgium	5.09	51.44	Evergreen coniferous forest	10.5	800	3.1	1.44	4	9	6.28	0.52	12.0769	0.99	0.68	3.1	8.95	8412	<100				75.6	19	12.3			106.9
Belgium	5.09	51.44	Evergreen coniferous forest	10.5	800	3.1	1.44	4	9	6.28	0.52	12.0769	0.99	0.68	3.1	8.95	8412	<100				78.5	28.6	-7.9			99.2
Belgium	5.09	51.44	Evergreen coniferous forest	10.5	800	3.1	1.44	4	9	6.28	0.52	12.0769	0.99	0.68	3.1	8.95	8412	<100				44.6	11.4	6.7			62.7
Belgium	5.09	51.44	Evergreen coniferous forest	10.5	800	3.1	1.44	4	9	6.28	0.52	12.0769	0.99	0.68	3.1	8.95	8412	100-500				31.4	29.8	1.1			62.3
Belgium	5.09	51.44	Evergreen coniferous forest	10.5	800	3.1	1.44	4	9	6.28	0.52	12.0769	0.99	0.68	3.1	8.95	8412	100-500				29.5	18.1	6.2			53.8
Denmark	8.93	55.85	Evergreen coniferous forest	7.4	900	3.2	1.44	4	7	6.56	0.47	13.9574	0.61	0.69	1.7	12.01	6986	<100				110.9	12.3	8.3			131.5
Denmark	8.93	55.85	Evergreen coniferous forest	7.4	900	3.2	1.44	4	7	6.56	0.47	13.9574	0.61	0.69	1.7	12.01	6986	<100				80.6	17.5	-2.3			95.8
Denmark	8.93	55.85	Evergreen coniferous forest	7.4	900	3.2	1.44	4	7	6.56	0.47	13.9574	0.61	0.69	1.7	12.01	6986	<100				149.4	20.3	19			188.7
Denmark	8.93	55.85	Evergreen coniferous forest	7.4	900	3.2	1.44	4	7	6.56	0.47	13.9574	0.61	0.69	1.7	12.01	6986	<100				75.3	22.5	5.2			103
Denmark	8.93	55.85	Evergreen coniferous forest	7.4	900	3.2	1.44	4	7	6.56	0.47	13.9574	0.61	0.69	1.7	12.01	6986	100-500				119.8	16.3	10.6			146.7
Denmark	8.93	55.85	Evergreen coniferous forest	7.4	900	3.2	1.44	4	7	6.56	0.47	13.9574	0.61	0.69	1.7	12.01	6986	100-500				42.7	30.7	8.6			82
USA	-103.68	40.62	Grassland	7.1	350	5.6	1.45	23	38	14.18	1.36	10.4265	0.84	0.27	1.11	280	2696	<100			0.63289			1.13588			1.76877
USA	-103.68	40.62	Grassland	7.1	350	5.6	1.45	23	38	14.18	1.36	10.4265	0.84	0.27	1.11	280	2696	<100			0.76715			1.70882			2.47597
USA	-103.68	40.62	Grassland	7.1	350	5.6	1.45	23	38	14.18	1.36	10.4265	0.84	0.27	1.11	280	2696	<100			0.89271			1.40778			2.30049
USA	-103.68	40.62	Grassland	7.1	350	5.6	1.45	23	38	14.18	1.36	10.4265	0.84	0.27	1.11	280	2696	<100			0.80653			1.49788			2.30441
USA	-103.68	40.62	Grassland	7.1	350	5.6	1.45	23	38	14.18	1.36	10.4265	0.84	0.27	1.11	280	2696	500-1000			0.42271			1.09443			1.51714
USA	-103.68	40.62	Grassland	7.1	350	5.6	1.45	23	38	14.18	1.36	10.4265	0.84	0.27	1.11	280	2696	500-1000			0.79318			1.31521			2.10839
USA	-103.68	40.62	Grassland	7.1	350	5.6	1.45	23	38	14.18	1.36	10.4265	0.84	0.27	1.11	280	2696	500-1000			0.38701			1.3735			1.76051
USA	-103.68	40.62	Grassland	7.1	350	5.6	1.45	23	38	14.18	1.36	10.4265	0.84	0.27	1.11	280	2696	500-1000			0.79464			1.63221			2.42685
USA	-103.68	40.62	Grassland	7.1	350	5.6	1.45	23	38	14.18	1.36	10.4265	0.84	0.27	1.11	5590	2696	<100			1.22145			36.8472			38.0686
USA	-103.68	40.62	Grassland	7.1	350	5.6	1.45	23	38	14.18	1.36	10.4265	0.84	0.27	1.11	5590	2696	<100			1.94182			31.117			33.0588
USA	-103.68	40.62	Grassland	7.1	350	5.6	1.45	23	38	14.18	1.36	10.4265	0.84	0.27	1.11	5590	2696	<100			2.28725			18.7993			21.0866
USA	-103.68	40.62	Grassland	7.1	350	5.6	1.45	23	38	14.18	1.36	10.4265	0.84	0.27	1.11	5590	2696	<100			2.90297			26.4117			29.3146
USA	-103.68	40.62	Grassland	7.1	350	5.6	1.45	23	38	14.18	1.36	10.4265	0.84	0.27	1.11	5590	2696	500-1000			4.24613			10.535			14.7812
USA	-103.68	40.62	Grassland	7.1	350	5.6	1.45	23	38	14.18	1.36	10.4265	0.84	0.27	1.11	5590	2696	500-1000			4.21295			17.6536			21.8665
USA	-103.68	40.62	Grassland	7.1	350	5.6	1.45	23	38	14.18	1.36	10.4265	0.84	0.27	1.11	5590	2696	500-1000			3.72317			12.5662			16.2894
USA	-103.68	40.62	Grassland	7.1	350	5.6	1.45	23	38	14.18	1.36	10.4265	0.84	0.27	1.11	5590	2696	500-1000			3.0255			13.4209			16.4464
Norway	7.92	60.67	Grassland	-1.5	1000	4.4	1.37	16	31	27.14	1.5	18.0933	0.13	0.29	0.42	8.42	2282	100-500			4.17		45.98				50.15
Norway	7.92	60.67	Grassland	-1.5	1000	4.4	1.37	16	31	27.14	1.5	18.0933	0.13	0.29	0.42	8.42	2282	100-500			2.31		87.88				90.19
Norway	7.92	60.67	Grassland	-1.5	1000	4.4	1.37	16	31	27.14	1.5	18.0933	0.13	0.29	0.42	8.42	2282	100-500			4.53		68.84				73.37
Netherlands	5.5	51.5	Evergreen coniferous forest	9.3	900	3.7	1.43	21	42	18.12	1.72	10.5349	0.59	0.68	5	27	4911	100-500					54	24			78
Netherlands	5.5	51.5	Evergreen coniferous forest	9.3	900	3.7	1.43	21	42	18.12	1.72	10.5349	0.59	0.68	5	27	4911	>1000					10.9831	8.74047			19.7235
Netherlands	5.5	51.5	Evergreen coniferous forest	9.3	900	3.6	1.43	21	42	18.12	1.72	10.5349	0.59	0.68	5	27	4911	100-500					26	13			39
Netherlands	5.5	51.5	Evergreen coniferous forest	9.3	900	3.6	1.43	21	42	18.12	1.72	10.5349	0.59	0.68	5	27	4911	>1000					32.222	19.2699			51.4919
Denmark	8.4	56.48	Evergreen coniferous forest	9	860	4.2	1.55	4	7	6.56	0.47	13.9574	0.59	0.68	2	648	4911	>1000					27	17			44
Denmark	8.4	56.48	Evergreen coniferous forest	9	860	4.2	1.55	4	7	6.56	0.47	13.9574	0.59	0.68	2	648	4911	>1000					24.712	38.4658			63.1778
Denmark	8.4	56.48	Evergreen coniferous forest	9	860	4.1	1.55	4	7	6.56	0.47	13.9574	0.59	0.68	2	648	4911	>1000					42	21			63
Denmark	8.4	56.48	Evergreen coniferous forest	9	860	4.1	1.55	4	7	6.56	0.47	13.9574	0.59	0.68	2	648	4911	>1000					21.0196	47.6374			68.6569
Denmark	11.9	55	Wetland	8.86	606.6	5.1	1.55	4	7	6.56	0.47	13.9574	1.26	0.71	1.1	10	2357	<100			0.19917						0.19917
Denmark	11.9	55	Wetland	8.86	606.6	5.1	1.55	4	7	6.56	0.47	13.9574	1.26	0.71	1.1	10	2357	<100			0.60658						0.60658
Denmark	11.9	55	Wetland	8.86	606.6	5.1	1.55	4	7	6.56	0.47	13.9574	1.26	0.71	1.1	10	2357	<100			0.20272						0.20272
Denmark	11.9	55	Wetland	8.86	606.6	5.1	1.55	4	7	6.56	0.47	13.9574	1.26	0.71	1.1	10	2357	100-500			0.27637						0.27637
Denmark	11.9	55	Wetland	8.86	606.6	5.1	1.55	4	7	6.56	0.47	13.9574	1.26	0.71	1.1	10	2357	100-500			1.97193						1.97193
Denmark	11.9	55	Wetland	8.86	606.6	5.1	1.55	4	7	6.56	0.47	13.9574	1.26	0.71	1.1	10	2357	100-500			4.50946						4.50946
Sweden	18.09	59.27	Evergreen coniferous forest	6.38	581.7	4.7	1.44	4	11	8.02	0.78	10.2821	0.21	0.37	0.57	668	8471	100-500	18.4		2.4			58.5			79.3
Germany	12	50	Evergreen coniferous forest	5.9	1072	3.9	1.18	11	46	47.08	3.07	15.3355	1.16	0.61	0.89	62	10296	<100	3.28899		8.68854			69.0946			81.0721
Germany	12	50	Evergreen coniferous forest	5.9	1072	3.9	1.18	11	46	47.08	3.07	15.3355	1.16	0.61	0.89	62	10296	100-500	4.80604		14.6188			80.4035			99.8283
Germany	12	50	Evergreen coniferous forest	5.9	1072	3.9	1.18	11	46	47.08	3.07	15.3355	1.16	0.61	0.89	62	10296	100-500	4.94395		9.10228			86.8165			100.863
Germany	12	50	Evergreen coniferous forest	5.9	1072	3.9	1.18	11	46	47.08	3.07	15.3355	1.16	0.61	0.89	62	10296	100-500	5.08187		5.93027			68.8187			79.8309
USA	-75.94	42.75	Mixed forest	6.85	1096.47	4.61	1.18	11	46	47.08	3.07	15.3355	0.48	0.72	1.21	3.28	9603	500-1000	78.298					2.59	0.9	1e-05	81.788
USA	-75.94	42.75	Mixed forest	6.85	1096.47	4.61	1.18	11	46	47.08	3.07	15.3355	0.48	0.72	1.21	3.43	9603	500-1000	0.15					40.1	2	4e-05	42.25
New Zealand	172.57	-43.32	Evergreen coniferous forest	11.34	732	4.6	0.99	22	34	59.23	3.69	16.0515	0.62	0.08	0.7	168	14413	100-500	8.3		36.6	2.7	20.6	22.2			90.4
New Zealand	172.57	-43.32	Evergreen coniferous forest	11.34	732	4.6	0.99	22	34	59.23	3.69	16.0515	0.62	0.08	0.7	168	14413	100-500	6.5		15.5	5.6	25	22.8			75.4
New Zealand	172.57	-43.32	Evergreen coniferous forest	11.34	732	4.6	0.99	22	34	59.23	3.69	16.0515	0.62	0.08	0.7	168	14413	100-500	15.7		0.2	1.6	32.4	23.3			73.2
USA	-68.75	45.2	Evergreen coniferous forest	6	1000	5.5	1	25	51	41.77	3.46	12.0723	0.19	0.38	1.8	3.4	10584	100-500	31.4			7.6	1.3	0		3.7	44
USA	-81.96	29.5	Evergreen coniferous forest	20.42	1330	5.2	1.52	26	24	12.09	0.95	12.7263	0.37	0.48	0.85	627	11271	500-1000	24.6		0.1	9		20.6			54.3
USA	-81.96	29.5	Evergreen coniferous forest	20.42	1330	5.2	1.52	26	24	12.09	0.95	12.7263	0.37	0.48	0.85	2506	11271	500-1000	26.6		0	6.2		11.7			44.5
USA	-72.17	42.5	Evergreen coniferous forest	7.46	1120	6.7	1	25	51	41.77	3.46	12.0723	0.35	0.72	0.8	17.6	10515	500-1000	8.26								8.26
USA	-72.17	42.5	Evergreen coniferous forest	7.46	1120	6.7	1	25	51	41.77	3.46	12.0723	0.35	0.72	0.8	17.6	10515	500-1000	6.47								6.47
USA	-72.17	42.5	Evergreen coniferous forest	7.46	1120	6.7	1	25	51	41.77	3.46	12.0723	0.35	0.72	0.8	17.6	10515	500-1000	13.32								13.32
USA	-72.17	42.5	Evergreen coniferous forest	7.46	1120	6.7	1	25	51	41.77	3.46	12.0723	0.35	0.72	0.8	17.6	10515	500-1000	6.48								6.48
USA	-72.17	42.5	Deciduous broadleaf forest	7.46	1120	6.7	1	25	51	41.77	3.46	12.0723	0.35	0.72	0.8	17.6	10515	500-1000	0.89								0.89
USA	-72.17	42.5	Deciduous broadleaf forest	7.46	1120	6.7	1	25	51	41.77	3.46	12.0723	0.35	0.72	0.8	17.6	10515	500-1000	0.62								0.62
USA	-72.17	42.5	Deciduous broadleaf forest	7.46	1120	6.7	1	25	51	41.77	3.46	12.0723	0.35	0.72	0.8	17.6	10515	500-1000	1.12								1.12
USA	-72.17	42.5	Deciduous broadleaf forest	7.46	1120	6.7	1	25	51	41.77	3.46	12.0723	0.35	0.72	0.8	17.6	10515	500-1000	2.08								2.08
USA	-72.17	42.5	Deciduous broadleaf forest	7.46	1114	4.9	1	25	51	41.77	3.46	12.0723	0.45	0.39	0.8	17.9	10515	500-1000	2.31			13.1	15.4	4.8			35.61
USA	-72.17	42.5	Deciduous broadleaf forest	7.46	1114	4.9	1	25	51	41.77	3.46	12.0723	0.45	0.39	0.8	17.9	10515	500-1000	16.5			13	36.4	15.3			97.7
USA	-72.17	42.5	Deciduous broadleaf forest	7.46	1114	4.9	1	25	51	41.77	3.46	12.0723	0.45	0.39	0.8	17.9	10515	500-1000	1.22			8.1	14.3	4.1			27.72
USA	-72.17	42.5	Deciduous broadleaf forest	7.46	1114	4.9	1	25	51	41.77	3.46	12.0723	0.45	0.39	0.8	17.9	10515	500-1000	13.1			12.9	29.1	10.1			65.2
USA	-72.17	42.5	Deciduous broadleaf forest	7.46	1114	4.9	1	25	51	41.77	3.46	12.0723	0.45	0.39	0.8	17.9	10515	100-500	0.1938								0.1938
USA	-72.17	42.5	Deciduous broadleaf forest	7.46	1114	4.9	1	25	51	41.77	3.46	12.0723	0.45	0.39	0.8	17.9	10515	100-500	1.70894								1.70894
USA	-72.17	42.5	Deciduous broadleaf forest	7.46	1114	4.9	1	25	51	41.77	3.46	12.0723	0.45	0.39	0.8	17.9	10515	500-1000	1.91521								1.91521
USA	-72.17	42.5	Deciduous broadleaf forest	7.46	1114	4.9	1	25	51	41.77	3.46	12.0723	0.45	0.39	0.8	17.9	10515	>1000	1.21705								1.21705
USA	-72.17	42.5	Deciduous broadleaf forest	7.46	1114	4.9	1	25	51	41.77	3.46	12.0723	0.45	0.39	0.8	17.9	10515	>1000	1.52315								1.52315
USA	-72.17	42.5	Deciduous broadleaf forest	7.46	1114	4.9	1	25	51	41.77	3.46	12.0723	0.45	0.39	0.8	17.9	10515	100-500	10.2111								10.2111
USA	-72.17	42.5	Deciduous broadleaf forest	7.46	1114	4.9	1	25	51	41.77	3.46	12.0723	0.45	0.39	0.8	17.9	10515	100-500	12.0442								12.0442
USA	-72.17	42.5	Deciduous broadleaf forest	7.46	1114	4.9	1	25	51	41.77	3.46	12.0723	0.45	0.39	0.8	17.9	10515	500-1000	12.09								12.09
USA	-72.17	42.5	Evergreen coniferous forest	7.46	1114	4.9	1	25	51	41.77	3.46	12.0723	0.45	0.39	0.8	17.9	10515	>1000	3.564								3.564
USA	-72.17	42.5	Evergreen coniferous forest	7.46	1114	4.9	1	25	51	41.77	3.46	12.0723	0.45	0.39	0.8	17.9	10515	>1000	2.81507								2.81507
USA	-72.17	42.5	Evergreen coniferous forest	7.46	1114	4.9	1	25	51	41.77	3.46	12.0723	0.45	0.39	0.8	17.9	10515	100-500	2.3724								2.3724
USA	-72.17	42.5	Evergreen coniferous forest	7.46	1114	4.9	1	25	51	41.77	3.46	12.0723	0.45	0.39	0.8	17.9	10515	100-500	5.27175								5.27175
USA	-72.17	42.5	Evergreen coniferous forest	7.46	1114	4.9	1	25	51	41.77	3.46	12.0723	0.45	0.39	0.8	17.9	10515	500-1000	1.41369								1.41369
USA	-72.17	42.5	Evergreen coniferous forest	7.46	1114	4.9	1	25	51	41.77	3.46	12.0723	0.45	0.39	0.8	17.9	10515	>1000	1.47164								1.47164
USA	-72.17	42.5	Evergreen coniferous forest	7.46	1114	4.9	1	25	51	41.77	3.46	12.0723	0.45	0.39	0.8	17.9	10515	>1000	1.36458								1.36458
USA	-72.17	42.5	Evergreen coniferous forest	7.46	1114	4.9	1	25	51	41.77	3.46	12.0723	0.45	0.39	0.8	17.9	10515	100-500	7.79463								7.79463
USA	-72.17	42.5	Evergreen coniferous forest	7.46	1114	4.9	1	25	51	41.77	3.46	12.0723	0.45	0.39	0.8	17.9	10515	100-500	8.20497								8.20497
USA	-72.17	42.5	Evergreen coniferous forest	7.46	1114	4.9	1	25	51	41.77	3.46	12.0723	0.45	0.39	0.8	17.9	10515	500-1000	11.9492								11.9492
USA	-72.17	42.5	Evergreen coniferous forest	7.46	1114	4.9	1	25	51	41.77	3.46	12.0723	0.45	0.39	0.8	17.9	10515	>1000	7.79962								7.79962
USA	-72.17	42.5	Evergreen coniferous forest	7.46	1114	4.9	1	25	51	41.77	3.46	12.0723	0.45	0.39	0.8	17.9	10515	>1000	7.02096								7.02096
Canada	-116.85	50.88	Mixed forest	-0.36	1151	4.3	1.4	5	10	12.37	6.94	1.78242	0.18	0.19	0.37	116	1868	100-500	5.3		2.9		73.2	13.8			95.2
Canada	-116.85	50.88	Mixed forest	-0.36	1151	4.3	1.4	5	10	12.37	6.94	1.78242	0.18	0.19	0.37	116	1868	>1000	19.93		8.9	3.3		37.5			69.63
Denmark	12.56	55	Evergreen coniferous forest	8.38	611	3.9	0.7	12	12	56.8	3.98	14.2714	0.58	0.39	0.98	45	4371	100-500	15				54	20			89
Denmark	12.56	55	Evergreen coniferous forest	8.38	611	3.9	0.7	12	12	56.8	3.98	14.2714	0.58	0.39	0.98	45	4371	500-1000	33				22	15			70
Denmark	12.56	55	Evergreen coniferous forest	8.38	611	3.9	0.7	12	12	56.8	3.98	14.2714	0.58	0.39	0.98	492	4371	100-500	13				26	9			48
Denmark	12.56	55	Evergreen coniferous forest	7.37	611	5.2	0.96	27	34	105.83	5.85	18.0906	0.58	0.39	0.98	492	5077	500-1000	29				15	15			59
Denmark	12.56	55	Evergreen coniferous forest	7.37	889.5	5.2	0.96	27	34	105.83	5.85	18.0906	0.58	0.39	0.98	67	5077	100-500	3				49	27			79
Denmark	12.56	55	Evergreen coniferous forest	9.46	889.5	4.5	1.13	6	27	73.26	3.28	22.3354	0.58	0.39	0.98	67	10206	500-1000	10				46	15			71
Denmark	12.56	55	Evergreen coniferous forest	9.46	889.5	4.5	1.13	6	27	73.26	3.28	22.3354	0.58	0.39	0.98	593	10206	100-500	5				28	20			53
Denmark	12.56	55	Evergreen coniferous forest	9.46	889.5	4.5	1.13	6	27	73.26	3.28	22.3354	0.58	0.39	0.98	593	10206	500-1000	17				21	10			48
England	-3.65	56.2	Tundra	5.9	1072	4.4	1.1	30	35	28.85	2.17	13.2949	0.61	0.4	1.01	138	6881	500-1000			71.3614			8.20912		33.3718	112.942
England	-3.65	56.2	Tundra	5.9	1072	4.4	1.1	30	35	28.85	2.17	13.2949	0.61	0.4	1.01	138	6881	500-1000			62.8283			5.11339		35.8325	103.774
England	-3.65	56.2	Tundra	5.9	1072	4.4	1.1	30	35	28.85	2.17	13.2949	0.61	0.4	1.01	138	6881	100-500			50.4711	4.58905		5.52798		43.1748	103.763

## Sheet: 15NO3-
Country	Longitude	Latitude	Ecosystem	MAT (℃)	MAP (mm)	pH	soil bulk density (g cm-3)	Clay (%)	Silt (%)	Soil organic carbon (g kg-1)	Soil total nitrogen (g kg-1)	C/N ratio	NHx deposition (g m-2 yr-1)	NOy deposition (g m-2 yr-1)	Total N deposition (g m-2 yr-1)	15N added (mg 15N m-2)	NPP (g m-2 d-1)	Time (day)	Recovery (%)
																			Tree	Shrub	Plant	Litter	Organic soil	Mineraal soil	Microbes	Loss	Ecosystem/Individual
China	80.59	36.13	Grassland	8.5	350	7.42	1.54	19	26	6.65	0.74	8.98649	0.61	0.15	0.44	10	924	<100			19.13	22.08		11.68			52.89
China	80.59	36.13	Grassland	8.5	350	7.42	1.54	19	26	6.65	0.74	8.98649	0.61	0.15	0.44	10	924	<100			3.12	15.83		7.94			26.89
China	80.59	36.13	Grassland	8.5	350	7.42	1.54	19	26	6.65	0.74	8.98649	0.61	0.15	0.44	10	924	100-500			8.86	11.52		17.13			37.51
China	80.59	36.13	Grassland	8.5	350	7.42	1.54	19	26	6.65	0.74	8.98649	0.61	0.15	0.44	10	924	100-500			2.81	9.02		13.51			25.34
Canada	-81.21	43.03	Grassland	7.5	818	7.5	1.24	14	46	25.73	1.91	13.4712	0.71	0.71	1.43	100	6855	100-500			0.3344			8.84542			9.17982
China	108.89	18.73	Evergreen broadleaf forest	19.7	2414	4	1.47	19	41	20.37	1.54	13.2273	0.93	0.83	0.67	25	18155	<100	5.9	0.05	7.7		11.7	33.7			59.05
China	108.89	18.73	Evergreen broadleaf forest	19.7	2414	4	1.47	19	41	20.37	1.54	13.2273	0.93	0.83	0.67	25	18155	100-500	23.6	0.14	3.7		4.8	32.2			64.44
China	108.89	18.73	Evergreen broadleaf forest	19.7	2414	4	1.47	19	41	20.37	1.54	13.2273	0.93	0.83	0.67	25	18155	>1000	23.3	0.11	2.6		1.5	46.3			73.81
China	108.85	18.75	Evergreen broadleaf forest	19.7	2414	4	1.36	34	33	17.47	1.37	12.7518	0.93	0.83	0.67	50	18155	<100	7	0.07	6.8		4.5	29.7			48.07
China	108.85	18.75	Evergreen broadleaf forest	19.7	2414	4	1.36	34	33	17.47	1.37	12.7518	0.93	0.83	0.67	50	18155	100-500	14.8	0.4	4		1.5	38.9			59.6
China	108.85	18.75	Evergreen broadleaf forest	19.7	2414	4	1.36	34	33	17.47	1.37	12.7518	0.93	0.83	0.67	50	18155	>1000	18.8	0.5	2.8		1.9	33.2			57.2
Germany	9.57	51.52	Evergreen coniferous forest	6.4	1090	3	1.18	11	46	47.08	3.07	15.3355	1.86	0.9	3	21.3	11408	>1000	35.7				8	34.2			77.9
Chile	-74.05	-42.5	Mixed forest	9	5500	5	1.25	20	36	26.44	2.32	11.3966	0.12	0.04	0.16	20	7019	<100	1.73795						30.6674		32.4053
Chile	-74.05	-42.5	Mixed forest	9	5500	5	1.25	20	36	26.44	2.32	11.3966	0.12	0.04	0.16	20	7019	<100	13.7606						13.8357		27.5963
Chile	-74.05	-42.5	Mixed forest	9	5500	5	1.25	20	36	26.44	2.32	11.3966	0.12	0.04	0.16	20	7019	<100	13.8357						15.4137		29.2494
Chile	-74.05	-42.5	Mixed forest	9	5500	5	1.25	20	36	26.44	2.32	11.3966	0.48	0.72	1.2	20	7019	<100	14.5871						11.2809		25.868
Chile	-74.05	-42.5	Mixed forest	9	5500	5	1.25	20	36	26.44	2.32	11.3966	0.48	0.72	1.2	20	7019	<100	13.9108						6.9227		20.8335
Chile	-74.05	-42.5	Mixed forest	9	5500	5	1.25	20	36	26.44	2.32	11.3966	0.48	0.72	1.2	20	7019	100-500	8.80124						4.06733		12.8686
Chile	-74.05	-42.5	Mixed forest	9	5500	5	1.25	20	36	26.44	2.32	11.3966	0.74	0.64	1.38	20	7019	100-500	12.1826						3.16564		15.3482
Chile	-74.05	-42.5	Mixed forest	9	5500	5	1.25	20	36	26.44	2.32	11.3966	0.74	0.64	1.38	20	7019	500-1000	10.1538						2.78993		12.9437
USA	-76.633	42.283	Mixed forest	7.8	930	4.4	1.18	11	46	47.08	3.07	15.3355	0.52	0.34	0.9	21	9720	100-500	21.4718			0.40684	13.6682	45.4416			80.9884
USA	-76.633	42.283	Mixed forest	7.8	930	4.4	1.18	11	46	47.08	3.07	15.3355	0.52	0.34	0.9	21	9720	>1000	16.3865			3.2488	5.70681	56.6673			82.0094
USA	-76.633	42.283	Evergreen coniferous forest	7.8	930	4.4	1.18	11	46	47.08	3.07	15.3355	0.48	0.51	1	7	9720	100-500	4.6			0.3	24.7	48.1			77.7
China	106.69	29.62	Mixed forest	18.2	1105	5.01	1.25	20	36	26.44	2.32	11.3966	2.82	2.26	5.4	200	1535	<100						22.1879			22.1879
China	106.69	29.62	Mixed forest	18.2	1105	5.01	1.25	20	36	26.44	2.32	11.3966	2.82	2.26	5.4	200	1535	<100						50.9804			50.9804
China	106.69	29.62	Mixed forest	18.2	1105	5.01	1.25	20	36	26.44	2.32	11.3966	2.82	2.26	5.4	200	1535	<100						56.4349			56.4349
China	106.69	29.62	Mixed forest	18.2	1105	5.01	1.25	20	36	26.44	2.32	11.3966	2.82	2.26	5.4	200	1535	<100						66.5392			66.5392
China	106.69	29.62	Mixed forest	18.2	1105	5.01	1.25	20	36	26.44	2.32	11.3966	2.82	2.26	5.4	200	1535	100-500						70.7418			70.7418
China	106.69	29.62	Mixed forest	18.2	1105	5.01	1.25	20	36	26.44	2.32	11.3966	2.82	2.26	5.4	200	1535	100-500						73.1859			73.1859
China	106.69	29.62	Mixed forest	18.2	1105	5.01	1.25	20	36	26.44	2.32	11.3966	2.82	2.26	5.4	200	1535	100-500						73.0965			73.0965
China	106.69	29.62	Mixed forest	18.2	1105	5.01	1.25	20	36	26.44	2.32	11.3966	2.82	2.26	5.4	200	1535	100-500						74.0204			74.0204
China	106.69	29.62	Mixed forest	18.2	1105	5.01	1.25	20	36	26.44	2.32	11.3966	2.82	2.26	5.4	200	1535	100-500						74.0204			74.0204
China	106.69	29.62	Mixed forest	18.2	1105	5.01	1.25	20	36	26.44	2.32	11.3966	2.82	2.26	5.4	200	1535	100-500						75.8684			75.8684
China	106.69	29.62	Mixed forest	18.2	1105	5.01	1.25	20	36	26.44	2.32	11.3966	2.82	2.26	5.4	200	1535	100-500						75.7194			75.7194
China	106.69	29.62	Mixed forest	18.2	1105	5.01	1.25	20	36	26.44	2.32	11.3966	2.82	2.26	5.4	200	1535	100-500						76.6434			76.6434
China	106.69	29.62	Mixed forest	18.2	1105	5.01	1.25	20	36	26.44	2.32	11.3966	2.82	2.26	5.4	200	1535	100-500						76.8818			76.8818
China	106.69	29.62	Mixed forest	18.2	1105	5.01	1.25	20	36	26.44	2.32	11.3966	2.82	2.26	5.4	200	1535	100-500						77.8058			77.8058
China	106.69	29.62	Mixed forest	18.2	1105	5.01	1.25	20	36	26.44	2.32	11.3966	2.82	2.26	5.4	200	1535	100-500						78.6404			78.6404
China	106.69	29.62	Mixed forest	18.2	1105	5.01	1.25	20	36	26.44	2.32	11.3966	2.82	2.26	5.4	200	1535	100-500						79.1471			79.1471
China	106.69	29.62	Mixed forest	18.2	1105	5.01	1.25	20	36	26.44	2.32	11.3966	2.82	2.26	5.4	200	1535	100-500						79.4153			79.4153
China	106.69	29.62	Mixed forest	18.2	1105	5.01	1.25	20	36	26.44	2.32	11.3966	2.82	2.26	5.4	200	1535	100-500						79.5942			79.5942
China	106.69	29.62	Mixed forest	18.2	1105	5.01	1.25	20	36	26.44	2.32	11.3966	2.82	2.26	5.4	200	1535	500-1000						80.0114			80.0114
China	106.69	29.62	Mixed forest	18.2	1105	5.01	1.25	20	36	26.44	2.32	11.3966	2.82	2.26	5.4	200	1535	500-1000	5.11264		0.20266		2.49884	12.2607		78.5691	98.644
China	106.69	29.62	Mixed forest	18.2	1105	5.01	1.25	20	36	26.44	2.32	11.3966	2.82	2.26	5.4	200	1535	500-1000	2.98337		-0.0332		4.17007	6.91902		80.4288	94.4681
China	106.69	29.62	Mixed forest	18.2	1105	5.01	1.25	20	36	26.44	2.32	11.3966	2.82	2.26	5.4	30	1535	<100						3.57968			3.57968
China	106.69	29.62	Mixed forest	18.2	1105	5.01	1.25	20	36	26.44	2.32	11.3966	2.82	2.26	5.4	30	1535	<100						10.1053			10.1053
China	106.69	29.62	Mixed forest	18.2	1105	5.01	1.25	20	36	26.44	2.32	11.3966	2.82	2.26	5.4	30	1535	<100						17.737			17.737
China	106.69	29.62	Mixed forest	18.2	1105	5.01	1.25	20	36	26.44	2.32	11.3966	2.82	2.26	5.4	30	1535	<100						32.9635			32.9635
China	106.69	29.62	Mixed forest	18.2	1105	5.01	1.25	20	36	26.44	2.32	11.3966	2.82	2.26	5.4	30	1535	100-500						41.6643			41.6643
China	106.69	29.62	Mixed forest	18.2	1105	5.01	1.25	20	36	26.44	2.32	11.3966	2.82	2.26	5.4	30	1535	100-500						42.2542			42.2542
China	106.69	29.62	Mixed forest	18.2	1105	5.01	1.25	20	36	26.44	2.32	11.3966	2.82	2.26	5.4	30	1535	100-500						42.2542			42.2542
China	106.69	29.62	Mixed forest	18.2	1105	5.01	1.25	20	36	26.44	2.32	11.3966	2.82	2.26	5.4	30	1535	100-500						42.6229			42.6229
China	106.69	29.62	Mixed forest	18.2	1105	5.01	1.25	20	36	26.44	2.32	11.3966	2.82	2.26	5.4	30	1535	100-500						42.6598			42.6598
China	106.69	29.62	Mixed forest	18.2	1105	5.01	1.25	20	36	26.44	2.32	11.3966	2.82	2.26	5.4	30	1535	100-500						44.1714			44.1714
China	106.69	29.62	Mixed forest	18.2	1105	5.01	1.25	20	36	26.44	2.32	11.3966	2.82	2.26	5.4	30	1535	100-500						44.1714			44.1714
China	106.69	29.62	Mixed forest	18.2	1105	5.01	1.25	20	36	26.44	2.32	11.3966	2.82	2.26	5.4	30	1535	100-500						46.1254			46.1254
China	106.69	29.62	Mixed forest	18.2	1105	5.01	1.25	20	36	26.44	2.32	11.3966	2.82	2.26	5.4	30	1535	100-500						46.1254			46.1254
China	106.69	29.62	Mixed forest	18.2	1105	5.01	1.25	20	36	26.44	2.32	11.3966	2.82	2.26	5.4	30	1535	100-500						46.3097			46.3097
China	106.69	29.62	Mixed forest	18.2	1105	5.01	1.25	20	36	26.44	2.32	11.3966	2.82	2.26	5.4	30	1535	100-500						46.8627			46.8627
China	106.69	29.62	Mixed forest	18.2	1105	5.01	1.25	20	36	26.44	2.32	11.3966	2.82	2.26	5.4	30	1535	100-500						47.2683			47.2683
China	106.69	29.62	Mixed forest	18.2	1105	5.01	1.25	20	36	26.44	2.32	11.3966	2.82	2.26	5.4	30	1535	100-500						47.342			47.342
China	106.69	29.62	Mixed forest	18.2	1105	5.01	1.25	20	36	26.44	2.32	11.3966	2.82	2.26	5.4	30	1535	100-500						47.7476			47.7476
China	106.69	29.62	Mixed forest	18.2	1105	5.01	1.25	20	36	26.44	2.32	11.3966	2.82	2.26	5.4	30	1535	500-1000						48.0794			48.0794
China	106.69	29.62	Mixed forest	18.2	1105	5.01	1.25	20	36	26.44	2.32	11.3966	2.82	2.26	5.4	30	1535	500-1000	4.17173		0.79745		5.4773	15.7512		46.0096	72.2073
China	106.69	29.62	Mixed forest	18.2	1105	5.01	1.25	20	36	26.44	2.32	11.3966	2.82	2.26	5.4	30	1535	500-1000	4.18154				4.88488	8.87594		48.0134	65.9557
China	112.57	23.17	Evergreen broadleaf forest	20.9	1564	3.8	1.4	25	37	14.36	1.4	10.2571	1.82	2.31	2.9	36	239	100-500	61.1673				23.424	15.4087			100
China	121.5	50.93	Deciduous coniferous forest	-5.4	500	6.03	1.4	25	37	14.36	1.4	10.2571	1.14	0.34	0.18	36	239	100-500	13.9399				23.148	62.9121			100
Swedish	16.5	60.82	Evergreen coniferous forest	2.2	424	4.5	1.44	4	11	8.02	0.78	10.2821	0.22	0.31	0.53	1851	7460	500-1000	28.4	8.6			11.8	25.6			74.4
China	124.9	41.85	Deciduous coniferous forest	4.7	820	5.4	1.48	19	50	15.99	1.69	9.46154	1.67	1.78	1.8	25	8696	<100	6.9	3.1	33		54.1	2.9		0.01	100.01
China	124.9	41.85	Deciduous coniferous forest	4.7	820	5.4	1.48	19	50	15.99	1.69	9.46154	1.67	1.78	1.8	25	8696	<100	15.8	4.9	31.3		39	14.7		0.05	105.75
China	124.9	41.85	Deciduous coniferous forest	4.7	820	5.4	1.48	19	50	15.99	1.69	9.46154	1.67	1.78	1.8	25	8696	<100	17.3	5	14.3		27.8	7.8		0.05	72.25
China	124.9	41.85	Deciduous coniferous forest	4.7	820	5.4	1.48	19	50	15.99	1.69	9.46154	1.67	1.78	1.8	25	8696	100-500	18.3	5.5	7		27.8	4.2		0.6	63.4
China	124.9	41.85	Deciduous coniferous forest	4.7	820	5.4	1.48	19	50	15.99	1.69	9.46154	1.67	1.78	1.8	25	8696	>1000	14.4	3.6	1.6		14.9	14			48.5
China	124.9	41.85	Mixed forest	4.7	820	5.8	1.48	19	50	15.99	1.69	9.46154	1.67	1.78	1.8	25	8696	<100	3.8	2.4	38.5		34.3	5.2		0.01	84.21
China	124.9	41.85	Mixed forest	4.7	820	5.8	1.48	19	50	15.99	1.69	9.46154	1.67	1.78	1.8	25	8696	<100	12.1	4.2	26.1		20.4	3.1		0.03	65.93
China	124.9	41.85	Mixed forest	4.7	820	5.8	1.48	19	50	15.99	1.69	9.46154	1.67	1.78	1.8	25	8696	<100	13.8	4.1	14.8		13.6	6.9		0.03	53.23
China	124.9	41.85	Mixed forest	4.7	820	5.8	1.48	19	50	15.99	1.69	9.46154	1.67	1.78	1.8	25	8696	100-500	7.4	4.7	9.7		17.5	9.2		0.05	48.55
China	124.9	41.85	Mixed forest	4.7	820	5.8	1.48	19	50	15.99	1.69	9.46154	1.67	1.78	1.8	25	8696	>1000	9	2.7	2.1		9.6	24			47.4
USA	-72.17	42.5	Deciduous broadleaf forest	7.81	1112	4.97	1	25	51	41.77	3.46	12.0723	0.36	0.73	0.8	17.6	10515	>1000	15.02				82.8	17			114.82
USA	-72.17	42.5	Deciduous broadleaf forest	7.81	1112	4.97	1	25	51	41.77	3.46	12.0723	0.36	0.73	0.8	17.6	10515	>1000	13.18				55.9	17.4			86.48
USA	-72.17	42.5	Evergreen coniferous forest	7.81	1112	6.6	1	25	51	41.77	3.46	12.0723	0.36	0.73	5	17.6	10515	>1000	9.66				60	30.2			99.86
USA	-72.17	42.5	Evergreen coniferous forest	7.81	1112	6.6	1	25	51	41.77	3.46	12.0723	0.36	0.73	5	17.6	10515	>1000	15.48				33.8	26.8			76.08
China	108.83	18.57	Evergreen broadleaf forest	19.8	2449	4.1	1.35	36	31	19.3	1.32	14.6212	0.93	0.83	0.61	25	10733	<100	5.9	0.05	9.7		11.7	33.7			61.05
China	108.83	18.57	Evergreen broadleaf forest	19.8	2449	4.1	1.35	36	31	19.3	1.32	14.6212	0.93	0.83	0.61	25	10733	100-500	23.6	0.14	4.7		4.8	32.2			65.44
China	106.68	29.63	Mixed forest	18.2	1028	3.8	1.47	19	41	20.37	1.54	13.2273	2.82	2.26	5.6	100	1535	<100					67.9926	17.8673			85.8599
China	106.68	29.63	Mixed forest	18.2	1028	3.8	1.47	19	41	20.37	1.54	13.2273	2.82	2.26	5.6	100	1535	<100					54.8272	13.9611		0.94039	69.7287
China	106.68	29.63	Mixed forest	18.2	1028	3.8	1.47	19	41	20.37	1.54	13.2273	2.82	2.26	5.6	100	1535	<100					43.0363	12.8037		2.60414	58.4441
China	106.68	29.63	Mixed forest	18.2	1028	3.8	1.47	19	41	20.37	1.54	13.2273	2.82	2.26	5.6	100	1535	<100					38.8407	10.8506		3.76154	53.4528
China	106.68	29.63	Mixed forest	18.2	1028	3.8	1.47	19	41	20.37	1.54	13.2273	2.82	2.26	5.6	100	1535	<100					36.9599	12.876		4.70192	54.5379
China	106.68	29.63	Mixed forest	18.2	1028	3.8	1.47	19	41	20.37	1.54	13.2273	2.82	2.26	5.6	100	1535	<100					27.4838	7.23373		4.91894	39.6364
China	106.68	29.63	Mixed forest	18.2	1028	3.8	1.47	19	41	20.37	1.54	13.2273	2.82	2.26	5.6	100	1535	<100					12.1482	6.58269		5.56998	24.3009
China	106.68	29.63	Mixed forest	18.2	1028	3.8	1.47	19	41	20.37	1.54	13.2273	2.82	2.26	5.6	100	1535	<100					9.83345	4.70193		5.85932	20.3947
China	106.68	29.63	Mixed forest	18.2	1028	3.8	1.47	19	41	20.37	1.54	13.2273	2.82	2.26	5.6	100	1535	<100					70.5141	24.3638			94.8779
China	106.68	29.63	Mixed forest	18.2	1028	3.8	1.47	19	41	20.37	1.54	13.2273	2.82	2.26	5.6	100	1535	<100					60.8701	26.8291		0.6526	88.3519
China	106.68	29.63	Mixed forest	18.2	1028	3.8	1.47	19	41	20.37	1.54	13.2273	2.82	2.26	5.6	100	1535	<100					51.2987	27.3367		1.16018	79.7956
China	106.68	29.63	Mixed forest	18.2	1028	3.8	1.47	19	41	20.37	1.54	13.2273	2.82	2.26	5.6	100	1535	<100					38.8992	18.3453		1.30521	58.5498
China	106.68	29.63	Mixed forest	18.2	1028	3.8	1.47	19	41	20.37	1.54	13.2273	2.82	2.26	5.6	100	1535	<100					31.5756	13.2696		1.74027	46.5854
China	106.68	29.63	Mixed forest	18.2	1028	3.8	1.47	19	41	20.37	1.54	13.2273	2.82	2.26	5.6	100	1535	<100					35.1287	18.3453		2.03032	55.5043
China	106.68	29.63	Mixed forest	18.2	1028	3.8	1.47	19	41	20.37	1.54	13.2273	2.82	2.26	5.6	100	1535	<100					16.8558	6.81605		2.24785	25.9197
China	106.68	29.63	Mixed forest	18.2	1028	3.8	1.47	19	41	20.37	1.54	13.2273	2.82	2.26	5.6	100	1535	<100					5.5441	9.42645		2.46538	17.4359
USA	-84.85	45.55	Deciduous broadleaf forest	5.2	830	4.5	1.07	22	42	49.85	5.42	9.19742	0.27	0.45	0.9	29.5	8442	<100	1.37607				23.0656		15.9902		40.4319
USA	-84.85	45.55	Deciduous broadleaf forest	5.2	830	4.5	1.07	22	42	49.85	5.42	9.19742	0.27	0.45	0.9	29.5	8442	<100	7.71557				14.8865		9.53755		32.1396
USA	-84.85	45.55	Deciduous broadleaf forest	5.2	830	4.5	1.07	22	42	49.85	5.42	9.19742	0.27	0.45	0.9	29.5	8442	<100	9.72496				10.2451		6.1697		26.1397
USA	-84.85	45.55	Deciduous broadleaf forest	5.2	830	4.5	1.07	22	42	49.85	5.42	9.19742	0.27	0.45	0.9	29.5	8442	<100	6.2722				7.24514		4.1037		17.621
USA	-84.85	45.55	Deciduous broadleaf forest	5.2	830	4.5	1.07	22	42	49.85	5.42	9.19742	0.27	0.45	0.9	29.5	8442	<100	11.2815				6.62252		1.55657		19.4606
USA	-84.85	45.55	Deciduous broadleaf forest	5.2	830	4.5	1.07	22	42	49.85	5.42	9.19742	0.27	0.45	0.9	29.5	8442	<100	6.80993				7.27344		1.72639		15.8098
USA	-84.85	45.55	Deciduous broadleaf forest	5.2	830	4.5	1.07	22	42	49.85	5.42	9.19742	0.27	0.45	0.9	29.5	8442	<100	8.53631				4.81123		1.72638		15.0739
USA	-84.85	45.55	Deciduous broadleaf forest	5.2	830	4.5	1.07	22	42	49.85	5.42	9.19742	0.27	0.45	0.9	29.5	8442	<100	5.73448				5.43386		1.47167		12.64
USA	-84.85	45.55	Deciduous broadleaf forest	5.2	830	4.5	1.07	22	42	49.85	5.42	9.19742	0.27	0.45	0.9	29.5	8442	100-500	5.53637				3.82068		1.16036		10.5174
USA	-105.47	40.01	Evergreen coniferous forest	6.9	511	5.35	1.29	23	44	32.28	2.63	12.2738	0.3	0.22	0.25	6.67	5095	<100							1.23		1.23
USA	-105.47	40.01	Evergreen coniferous forest	6.9	511	5.35	1.29	23	44	32.28	2.63	12.2738	0.3	0.22	0.25	6.67	5095	<100							12.98		12.98
USA	-105.47	40.01	Evergreen coniferous forest	6.9	511	5.35	1.29	23	44	32.28	2.63	12.2738	0.3	0.22	0.25	6.67	5095	<100							1.38		1.38
USA	-105.47	40.01	Evergreen coniferous forest	6.9	511	5.35	1.29	23	44	32.28	2.63	12.2738	0.3	0.22	0.25	6.67	5095	<100							6.42		6.42
USA	-105.47	40.01	Evergreen coniferous forest	6.9	511	5.35	1.29	23	44	32.28	2.63	12.2738	0.3	0.22	0.25	6.67	5095	<100							3.11		3.11
USA	-105.47	40.01	Evergreen coniferous forest	6.9	511	5.35	1.29	23	44	32.28	2.63	12.2738	0.3	0.22	0.25	6.67	5095	<100							14.56		14.56
USA	-105.47	40.01	Evergreen coniferous forest	6.9	511	5.35	1.29	23	44	32.28	2.63	12.2738	0.3	0.22	0.25	6.67	5095	<100							3.69		3.69
USA	-105.47	40.01	Evergreen coniferous forest	6.9	511	5.35	1.29	23	44	32.28	2.63	12.2738	0.3	0.22	0.25	6.67	5095	<100							2.71		2.71
USA	-105.47	40.01	Evergreen coniferous forest	6.9	511	5.35	1.29	23	44	32.28	2.63	12.2738	0.3	0.22	0.25	6.67	5095	<100							12.05		12.05
USA	-105.47	40.01	Evergreen coniferous forest	6.9	511	5.35	1.29	23	44	32.28	2.63	12.2738	0.3	0.22	0.25	6.67	5095	<100							59.88		59.88
Switzerland	7.06667	46.5333	Mixed forest	7.1	1200	4.73	1.22	19	34	33.21	2.49	13.3373	1.48	0.53	1.6	125	5847	<100	4.72562			18.9025			21.4043		45.0324
Switzerland	7.06667	46.5333	Mixed forest	7.1	1200	4.73	1.22	19	34	33.21	2.49	13.3373	1.48	0.53	1.6	125	5847	<100	2.22382			17.4199			7.04211		26.6859
Switzerland	7.06667	46.5333	Mixed forest	7.1	1200	4.73	1.22	19	34	33.21	2.49	13.3373	1.48	0.53	1.6	125	5847	<100	4.44765			25.6666					30.1143
Switzerland	7.06667	46.5333	Mixed forest	7.1	1200	4.73	1.22	19	34	33.21	2.49	13.3373	1.48	0.53	1.6	125	5847	<100	9.91454			19.0878			11.953		40.9554
Switzerland	7.06667	46.5333	Mixed forest	7.1	1200	4.73	1.22	19	34	33.21	2.49	13.3373	1.48	0.53	1.6	125	5847	<100	10.05			19.4388			11.7691		41.258
Switzerland	7.06667	46.5333	Mixed forest	7.1	1200	4.73	1.22	19	34	33.21	2.49	13.3373	1.48	0.53	1.6	125	5847	<100	33.5221			13.6204			4.95888		52.1014
Switzerland	7.06667	46.5333	Mixed forest	7.1	1200	4.73	1.22	19	34	33.21	2.49	13.3373	1.48	0.53	1.6	125	5847	<100	31.7369		12.4181	11.703			4.16546		60.0234
Switzerland	7.06667	46.5333	Mixed forest	7.1	1200	4.73	1.22	19	34	33.21	2.49	13.3373	1.48	0.53	1.6	125	5847	<100	25.2573			12.0997			3.96711		41.3241
Switzerland	7.06667	46.5333	Mixed forest	7.1	1200	4.73	1.22	19	34	33.21	2.49	13.3373	1.48	0.53	1.6	125	5847	100-500	20.2323		6.51633	10.8434			2.97534		40.5674
Switzerland	7.06667	46.5333	Mixed forest	7.1	1200	4.73	1.22	19	34	33.21	2.49	13.3373	1.48	0.53	1.6	125	5847	100-500	16.9263			12.7609			2.64474		32.3319
USA	-68.75	45.2	Evergreen coniferous forest	6	1000	4.5	1	25	51	41.77	3.46	12.0723	0.19	0.38	0.37	5.23	10584	500-1000	61.1			2.9	4	0		9.4	77.4
USA	-71.863	44.0018	Deciduous broadleaf forest	5.52	1067.65	4.5	1	25	51	41.77	3.46	12.0723	0.26	0.6	0.86	100	8486	<100						18.3998			18.3998
USA	-71.73	43.9544	Deciduous broadleaf forest	5.55	1155.42	4.5	1	25	51	41.77	3.46	12.0723	0.26	0.6	0.86	100	9213	<100						18.8227			18.8227
USA	-71.7405	43.9496	Deciduous broadleaf forest	5.55	1155.42	4.5	1	25	51	41.77	3.46	12.0723	0.26	0.6	0.86	100	9329	<100						24.1284			24.1284
USA	-71.8591	44.0008	Deciduous broadleaf forest	5.52	1067.65	4.5	1	25	51	41.77	3.46	12.0723	0.26	0.6	0.86	100	8486	<100						13.0172			13.0172
Panama	-82.243	8.757	Mixed forest	20	3312.21	5.3	0.97	45	27	28.62	2.11	13.564	0.12	0.2	0.31	2	11951	<100	0.22845		0.06269				1.09939		1.39053
Switzerland	7.2	43.87	Evergreen coniferous forest	8	1200	7.5	1.48	29	40	11.64	1.12	10.3929	0.34	0.42	1.6		7264	<100					12.603	57.2888			69.8918
Switzerland	7.2	43.87	Evergreen coniferous forest	8	1200	7.5	1.48	29	40	11.64	1.12	10.3929	0.34	0.42	1.6		7264	<100					12.0243	47.5793			59.6036
Switzerland	7.2	43.87	Evergreen coniferous forest	8	1200	7.5	1.48	29	40	11.64	1.12	10.3929	0.34	0.42	1.6		7264	100-500					12.2172	39.5417			51.7589
Switzerland	8.72	47.05	Evergreen coniferous forest	6	2300	3.66	1.22	19	34	33.21	2.49	13.3373	1.53	0.55	1.2		4938	<100					10.9312	48.8653			59.7965
Switzerland	8.72	47.05	Evergreen coniferous forest	6	2300	3.66	1.22	19	34	33.21	2.49	13.3373	1.53	0.55	1.2		4938	<100					13.5032	30.0251			43.5283
Switzerland	8.72	47.05	Evergreen coniferous forest	6	2300	3.66	1.22	19	34	33.21	2.49	13.3373	1.53	0.55	1.2		4938	100-500					5.72281	56.3243			62.0471
USA	-105.783	40.0167	Evergreen coniferous forest	6.9	506	5.35	1.11	28	41	65.69	4.6	14.2804	0.28	0.21	0.25	100	5063	<100	8.4					4.52	0.77	60.5	74.19
USA	-105.783	40.0167	Evergreen coniferous forest	6.9	506	5.35	1.11	28	41	65.69	4.6	14.2804	0.28	0.21	0.25	100	5063	<100	10					24.49	5.7	0.01	40.2
USA	-105.783	40.0167	Evergreen coniferous forest	6.9	506	5.35	1.11	28	41	65.69	4.6	14.2804	0.28	0.21	0.25	100	5063	<100	1.5					48.93	9.37	1.7	61.5
USA	-105.783	40.0167	Evergreen coniferous forest	6.9	506	5.35	1.11	28	41	65.69	4.6	14.2804	0.28	0.21	0.25	100	5063	<100						50.89	8.13	4.8	63.82
USA	-105.783	40.0167	Evergreen coniferous forest	6.9	506	5.35	1.11	28	41	65.69	4.6	14.2804	0.28	0.21	0.25	100	5063	<100	0.08					50.11	13.23	3.6	67.02
Canada	-115.5	53.3333	Deciduous broadleaf forest	5.1	788	5.9	0.19	23	41	466.51	19.93	23.4074	0.47	0.17	0.63	2910	9434	<100	7.18971		8.46192			13.0213			28.6729
Canada	-115.5	53.3333	Deciduous broadleaf forest	5.1	788	5.9	0.19	23	41	466.51	19.93	23.4074	0.47	0.17	0.63	2910	9434	<100	19.2064		3.09111			19.3967			41.6942
Canada	-93.5	49.5	Evergreen coniferous forest	2.19	673	4.5	1.37	16	31	27.14	1.5	18.0933	0.4	0.26	0.66	628	5686	500-1000	28.9		10		36			16	90.9
Israel	34.8376	31.9195	Cropland	19.36	512.35	7.6	1.58	47	36	14.35	1.44	9.96528	0.34	0.35	0.68	1120	1702	<100						6.3			6.3
Israel	34.8376	31.9195	Cropland	19.36	512.35	7.6	1.58	47	36	14.35	1.44	9.96528	0.34	0.35	0.68	1120	1702	<100						10.2			10.2
Israel	34.8376	31.9195	Cropland	19.36	512.35	7.6	1.58	47	36	14.35	1.44	9.96528	0.34	0.35	0.68	1120	1702	<100						13.3			13.3
Israel	34.8376	31.9195	Cropland	19.36	512.35	7.6	1.58	47	36	14.35	1.44	9.96528	0.34	0.35	0.68	1120	1702	<100						11.2			11.2
Israel	34.8376	31.9195	Cropland	19.36	512.35	7.6	1.58	47	36	14.35	1.44	9.96528	0.34	0.35	0.68	1120	1702	<100						14			14
Israel	34.8376	31.9195	Cropland	19.36	512.35	7.6	1.58	47	36	14.35	1.44	9.96528	0.34	0.35	0.68	1120	1702	<100						8.4			8.4
Israel	34.8376	31.9195	Cropland	19.36	512.35	7.6	1.58	47	36	14.35	1.44	9.96528	0.34	0.35	0.68	1120	1702	<100						4.6			4.6
Israel	34.8376	31.9195	Cropland	19.36	512.35	7.6	1.58	47	36	14.35	1.44	9.96528	0.34	0.35	0.68	1120	1702	<100						7.4			7.4
Israel	34.8376	31.9195	Cropland	19.36	512.35	7.6	1.58	47	36	14.35	1.44	9.96528	0.34	0.35	0.68	1120	1702	<100						7.1			7.1
Israel	34.8376	31.9195	Cropland	19.36	512.35	7.6	1.58	47	36	14.35	1.44	9.96528	0.34	0.35	0.68	1120	1702	<100						16.3			16.3
Israel	34.8376	31.9195	Cropland	19.36	512.35	7.6	1.58	47	36	14.35	1.44	9.96528	0.34	0.35	0.68	1120	1702	<100						15.7			15.7
Israel	34.8376	31.9195	Cropland	19.36	512.35	7.6	1.58	47	36	14.35	1.44	9.96528	0.34	0.35	0.68	1120	1702	<100						28.9			28.9
Israel	34.8376	31.9195	Cropland	19.36	512.35	7.6	1.58	47	36	14.35	1.44	9.96528	0.34	0.35	0.68	1120	1702	<100						15			15
Israel	34.8376	31.9195	Cropland	19.36	512.35	7.6	1.58	47	36	14.35	1.44	9.96528	0.34	0.35	0.68	1120	1702	<100						2.8			2.8
Canada	-120.85	50.8833	Evergreen coniferous forest	5.07	520	4.9	1.29	23	44	32.28	2.63	12.2738	0.33	0.33	0.66	1851	6477	<100					8.32964	67.7566			76.0863
Canada	-120.85	50.8833	Evergreen coniferous forest	5.07	520	4.9	1.29	23	44	32.28	2.63	12.2738	0.33	0.33	0.66	1851	6477	<100					11.1972	38.2344			49.4317
Canada	-120.85	50.8833	Evergreen coniferous forest	5.07	520	4.9	1.29	23	44	32.28	2.63	12.2738	0.33	0.33	0.66	1851	6477	100-500					21.2338	35.2573			56.4911
Canada	-124.333	49.05	Evergreen coniferous forest	7.01	520	4.9	1.29	20	36	26.44	2.32	11.3966	0.18	0.33	0.5	1851	6477	100-500					29.7	16.9594			46.6594
Canada	-124.333	49.05	Evergreen coniferous forest	7.01	520	4.9	1.29	20	36	26.44	2.32	11.3966	0.18	0.33	0.5	1851	6477	100-500	1.9		3.4		30.6	8.5			41
Switzerland	8.71667	47.05	Evergreen coniferous forest	6	2300	3.664	1.24	19	34	33.21	2.49	13.3373	1.53	0.55	1.2	7	4938	100-500	12.6	1.1	17.9	14.4	11.2	19.6		2.3	79.1
Switzerland	8.71667	47.05	Grassland	6	2300	3.664	1.24	19	34	33.21	2.49	13.3373	1.53	0.55	1.2	7	4938	100-500	8.8		12.3	10.9	19.1	7.1		6.4	64.6
China	106.687	29.6237	Mixed forest	18.1	1176	5.03	1.25	20	36	26.44	2.32	11.3966	2.82	2.26	5.28	30	1535	100-500	13.9062		6.92027		18.102	31.5054		21.3831	91.817
China	106.687	29.6237	Mixed forest	18.1	1176	5.03	1.25	20	36	26.44	2.32	11.3966	2.82	2.26	5.28	30	1535	500-1000	0.51681		7.21165		10.5625	38.0251		21.893	78.2091
China	106.687	29.6237	Mixed forest	18.1	1176	5.03	1.25	20	36	26.44	2.32	11.3966	2.82	2.26	5.28	30	1535	100-500	5.6866		3.60582		12.5657	10.4897		67.9675	100.315
China	106.687	29.6237	Mixed forest	18.1	1176	5.03	1.25	20	36	26.44	2.32	11.3966	2.82	2.26	5.28	30	1535	500-1000	1.10073		3.31445		8.70496	11.9466		68.0403	93.107
Switzerland	8.71667	47.05	Evergreen coniferous forest	6	2300	5.9	1.22	19	34	33.21	2.49	13.3373	1.53	0.55	1.2	18	4938	<100	3.96719			12.1115	52.6725	12.3638	6.1917		87.3067
Switzerland	8.71667	47.05	Evergreen coniferous forest	6	2300	5.9	1.22	19	34	33.21	2.49	13.3373	1.53	0.55	1.2	18	4938	<100	2.20093			13.247	16.5903	8.2005	2.87986		43.1185
Switzerland	8.71667	47.05	Evergreen coniferous forest	6	2300	5.9	1.22	19	34	33.21	2.49	13.3373	1.53	0.55	1.2	18	4938	<100	2.14475			12.6792	22.2044	14.3124	2.39988		53.7408
Switzerland	8.71667	47.05	Evergreen coniferous forest	6	2300	5.9	1.22	19	34	33.21	2.49	13.3373	1.53	0.55	1.2	18	4938	<100	6.8689			10.9761	36.65	6.43425	8.30358		69.2327
Switzerland	8.71667	47.05	Evergreen coniferous forest	6	2300	5.9	1.22	19	34	33.21	2.49	13.3373	1.53	0.55	1.2	18	4938	<100	4.85033			11.1653	39.1101	9.65136	4.58363		69.3607
Switzerland	8.71667	47.05	Evergreen coniferous forest	6	2300	5.9	1.22	19	34	33.21	2.49	13.3373	1.53	0.55	1.2	18	4938	<100	4.15643	0.39281	31.5397	13.7516	31.8558	6.37116	0.54285		88.6104
Switzerland	8.71667	47.05	Evergreen coniferous forest	6	2300	5.9	1.22	19	34	33.21	2.49	13.3373	1.53	0.55	1.2	18	4938	<100	12.4831			13.4993	25.9262	4.85723	0.81244		57.5783
Switzerland	8.71667	47.05	Evergreen coniferous forest	6	2300	5.9	1.22	19	34	33.21	2.49	13.3373	1.53	0.55	1.2	18	4938	100-500	7.68896	0.59707	23.1343	5.99267	51.8524	4.98338	0.65737		94.9062
Switzerland	8.71667	47.05	Grassland	6	2300	5.9	1.22	19	34	33.21	2.49	13.3373	1.53	0.55	1.2	18	4938	<100	8.21325			8.11999	7.99969	7.93955	1.6621		33.9346
Switzerland	8.71667	47.05	Grassland	6	2300	5.9	1.22	19	34	33.21	2.49	13.3373	1.53	0.55	1.2	18	4938	<100	6.04792			7.27792	41.7428	15.3979			70.4665
Switzerland	8.71667	47.05	Grassland	6	2300	5.9	1.22	19	34	33.21	2.49	13.3373	1.53	0.55	1.2	18	4938	<100	3.16081			10.947	14.8566	14.4957			43.46
Switzerland	8.71667	47.05	Grassland	6	2300	5.9	1.22	19	34	33.21	2.49	13.3373	1.53	0.55	1.2	18	4938	<100	2.94726		11.0673		10.4658	1.77741			26.2577
Switzerland	8.71667	47.05	Grassland	6	2300	5.9	1.22	19	34	33.21	2.49	13.3373	1.53	0.55	1.2	18	4938	<100	11.1004			14.4957	22.9766	3.66903			52.2416
Switzerland	8.71667	47.05	Grassland	6	2300	5.9	1.22	19	34	33.21	2.49	13.3373	1.53	0.55	1.2	18	4938	<100	20.5436		18.2212	17.9241	7.39821	5.65392	0.89975		70.6408
Switzerland	8.71667	47.05	Grassland	6	2300	5.9	1.22	19	34	33.21	2.49	13.3373	1.53	0.55	1.2	18	4938	<100	16.9949			11.6086	15.0972	3.48859	0.61715		47.8064
Switzerland	8.71667	47.05	Grassland	6	2300	5.9	1.22	19	34	33.21	2.49	13.3373	1.53	0.55	1.2	18	4938	100-500	22.4082		26.751	15.3378	23.2773	3.60888	1.50201		92.8852
USA	-77.915	35.7465	Wetland	15.71	1212.33	4.8	1.07	19	28	13.28	1.13	11.7522	0.56	0.51	1.07		5771	<100			22.49	6.88		8.3			37.67
Norway	12	64	Tundra	-2.5	758	6.93	0.11	35	38	496.8	12.82	38.752	0.09	0.21	0.1	73	3351	<100			75.6023	8.47755	24.6826	5.54165			114.304
Norway	12	64	Tundra	-2.5	758	6.93	0.11	35	38	496.8	12.82	38.752	0.09	0.21	0.1	73	3351	<100			75.8764	16.5059	22.7294	6.94333			122.055
Norway	12	64	Tundra	-2.5	758	6.93	0.11	35	38	496.8	12.82	38.752	0.09	0.21	0.1	73	3351	100-500			83.9693	12.5643	15.5602	5.54165			117.635
Sweden	16.9	60.5	Evergreen coniferous forest	6.3	805	7.2	1.44	4	11	8.02	0.78	10.2821	0.12	0.23	0.28	2500	8067	100-500	4.17984								4.17984
Sweden	16.9	60.5	Evergreen coniferous forest	6.3	805	7.2	1.44	4	11	8.02	0.78	10.2821	0.12	0.23	0.28	2500	8067	100-500	4.49488								4.49488
Sweden	16.9	60.5	Evergreen coniferous forest	6.3	805	7.2	1.44	4	11	8.02	0.78	10.2821	0.12	0.23	0.28	2500	8067	100-500	2.12242								2.12242
Sweden	16.9	60.5	Evergreen coniferous forest	6.3	805	7.2	1.44	4	11	8.02	0.78	10.2821	0.12	0.23	0.28	2500	8067	100-500	3.98053								3.98053
Belgium	5.04583	51.4122	Evergreen broadleaf forest	10.5	800	2.9	1.44	4	9	6.28	0.52	12.0769	0.99	0.68	1.8	6.5	8994	<100				80.5	25.3	12.2			118
Belgium	5.04583	51.4122	Evergreen broadleaf forest	10.5	800	2.9	1.44	4	9	6.28	0.52	12.0769	0.99	0.68	1.8	6.5	8994	<100				60.4	17	-2.2			75.2
Belgium	5.04583	51.4122	Evergreen broadleaf forest	10.5	800	2.9	1.44	4	9	6.28	0.52	12.0769	0.99	0.68	1.8	6.5	8994	<100				16.7	17.1	21.1			54.9
Belgium	5.04583	51.4122	Evergreen broadleaf forest	10.5	800	2.9	1.44	4	9	6.28	0.52	12.0769	0.99	0.68	1.8	6.5	8994	<100				9.2	9.2	-0.9			17.5
Belgium	5.04583	51.4122	Evergreen broadleaf forest	10.5	800	2.9	1.44	4	9	6.28	0.52	12.0769	0.99	0.68	1.8	6.5	8994	100-500				10.6	17.7	13.4			41.7
Belgium	5.04583	51.4122	Evergreen broadleaf forest	10.5	800	2.9	1.44	4	9	6.28	0.52	12.0769	0.99	0.68	1.8	6.5	8412	100-500				5.3	7.6	-4.1			8.8
Belgium	5.04583	51.4122	Evergreen coniferous forest	10.5	800	3.1	1.44	4	9	6.28	0.52	12.0769	0.99	0.68	3.1	0.74	8412	<100				169.8	27.8	-4.4			193.2
Belgium	5.04583	51.4122	Evergreen coniferous forest	10.5	800	3.1	1.44	4	9	6.28	0.52	12.0769	0.99	0.68	3.1	0.74	8412	<100				105.9	14.4	4.8			125.1
Belgium	5.04583	51.4122	Evergreen coniferous forest	10.5	800	3.1	1.44	4	9	6.28	0.52	12.0769	0.99	0.68	3.1	0.74	8412	<100				65	17	-4.1			80.6
Belgium	5.04583	51.4122	Evergreen coniferous forest	10.5	800	3.1	1.44	4	9	6.28	0.52	12.0769	0.99	0.68	3.1	0.74	8412	<100				78.1	14.1	8.7			100.9
Belgium	5.04583	51.4122	Evergreen coniferous forest	10.5	800	3.1	1.44	4	9	6.28	0.52	12.0769	0.99	0.68	3.1	0.74	8412	100-500				44.1	35.7	-1.4			78.4
Belgium	5.04583	51.4122	Evergreen coniferous forest	10.5	800	3.1	1.44	4	9	6.28	0.52	12.0769	0.99	0.68	3.1	0.74	8412	100-500				120.6	35.2	9.2			165
Belgium	5.04583	51.4122	Evergreen coniferous forest	7.4	900	3.2	1.44	4	7	6.56	0.47	13.9574	0.61	0.69	1.7	10.55	6986	<100				74.2	5.1	0			79.3
Belgium	5.04583	51.4122	Evergreen coniferous forest	7.4	900	3.2	1.44	4	7	6.56	0.47	13.9574	0.61	0.69	1.7	10.55	6986	<100				71.7	16.2	-0.4			87.5
Belgium	5.04583	51.4122	Evergreen coniferous forest	7.4	900	3.2	1.44	4	7	6.56	0.47	13.9574	0.61	0.69	1.7	10.55	6986	<100				66.2	13.9	13.2			93.3
Belgium	5.04583	51.4122	Evergreen coniferous forest	7.4	900	3.2	1.44	4	7	6.56	0.47	13.9574	0.61	0.69	1.7	10.55	6986	<100				62.7	22.7	23.7			109.1
Belgium	5.04583	51.4122	Evergreen coniferous forest	7.4	900	3.2	1.44	4	7	6.56	0.47	13.9574	0.61	0.69	1.7	10.55	6986	100-500				66.2	25.9	8.5			100.6
Belgium	5.04583	51.4122	Evergreen coniferous forest	7.4	900	3.2	1.44	4	7	6.56	0.47	13.9574	0.61	0.69	1.7	10.55	6986	100-500				52.9	27.2	5.9			86
Sweden	18.089	59.2715	Evergreen coniferous forest	6.38	581.7	4.7	1.44	4	11	8.02	0.78	10.2821	0.21	0.37	0.57	540	8471	100-500	15.7		17.5			56.3			89.5
Germany	12	50	Evergreen coniferous forest	5.9	1072	3.9	1.18	11	46	47.08	3.07	15.3355	1.16	0.61	0.89	62	10296	<100	7.31695		19.2042			80.4748			106.996
Germany	12	50	Evergreen coniferous forest	5.9	1072	3.9	1.18	11	46	47.08	3.07	15.3355	1.16	0.61	0.89	62	10296	100-500	7.52799		23.7063			55.9243			87.1586
Germany	12	50	Evergreen coniferous forest	5.9	1072	3.9	1.18	11	46	47.08	3.07	15.3355	1.16	0.61	0.89	62	10296	100-500	10.6935		15.6869			79.0678			105.448
Germany	12	50	Evergreen coniferous forest	5.9	1072	3.9	1.18	11	46	47.08	3.07	15.3355	1.16	0.61	0.89	62	10296	100-500	7.95005		11.7476			64.5064			84.2041
New Zealand	172.567	-43.3167	Evergreen coniferous forest	11.34	732	5.1	0.99	22	34	59.23	3.69	16.0515	0.62	0.08	0.7	220	14413	100-500	10		45.4	2.2	18.8	30.7			107.1
USA	-66	10	Grassland	24.47	350	5.2	1.29	29	29	21.96	1.64	13.3902	0.13	0.17	0.3	9.1	20594	<100			64.9			35.1			100
USA	-66	10	Grassland	24.47	350	5.2	1.29	29	29	21.96	1.64	13.3902	0.13	0.17	0.3	9.1	20594	>1000			55			45			100
USA	-68.75	45.2	Evergreen coniferous forest	6	1000	4.6	1	25	51	41.77	3.46	12.0723	0.19	0.38	1.8	5.2	10584	100-500	61.1			2.9	4			9.4	69.9
USA	-72.1667	42.5	Evergreen coniferous forest	7.46	1120	6.7	1	25	51	41.77	3.46	12.0723	0.35	0.72	0.8	13.9	10515	500-1000	8.71								8.71
USA	-72.1667	42.5	Evergreen coniferous forest	7.46	1120	6.7	1	25	51	41.77	3.46	12.0723	0.35	0.72	0.8	13.9	10515	500-1000	4.38								4.38
USA	-72.1667	42.5	Evergreen coniferous forest	7.46	1120	6.7	1	25	51	41.77	3.46	12.0723	0.35	0.72	0.8	13.9	10515	500-1000	24.29								24.29
USA	-72.1667	42.5	Evergreen coniferous forest	7.46	1120	6.7	1	25	51	41.77	3.46	12.0723	0.35	0.72	0.8	13.9	10515	500-1000	4.2								4.2
USA	-72.1667	42.5	Evergreen coniferous forest	7.46	1120	6.7	1	25	51	41.77	3.46	12.0723	0.35	0.72	0.8	13.9	10515	500-1000	0.89								0.89
USA	-72.1667	42.5	Evergreen coniferous forest	7.46	1120	6.7	1	25	51	41.77	3.46	12.0723	0.35	0.72	0.8	13.9	10515	500-1000	0.62								0.62
USA	-72.1667	42.5	Evergreen coniferous forest	7.46	1120	6.7	1	25	51	41.77	3.46	12.0723	0.35	0.72	0.8	13.9	10515	500-1000	1.12								1.12
USA	-72.1667	42.5	Evergreen coniferous forest	7.46	1120	6.7	1	25	51	41.77	3.46	12.0723	0.35	0.72	0.8	13.9	10515	500-1000	2.08								2.08
USA	-72.1667	42.5	Deciduous broadleaf forest	7.46	1114	4.9	1	25	51	41.77	3.46	12.0723	0.45	0.39	0.8	16.2	10515	500-1000	3.92			21.3	24.8	5.4			55.42
USA	-72.1667	42.5	Deciduous broadleaf forest	7.46	1114	4.9	1	25	51	41.77	3.46	12.0723	0.45	0.39	0.8	16.2	10515	500-1000	31.53			8.4	31.2	39.4			110.53
USA	-72.1667	42.5	Deciduous broadleaf forest	7.46	1114	4.9	1	25	51	41.77	3.46	12.0723	0.45	0.39	0.8	16.2	10515	500-1000	2.05			7.6	24.8	4			38.45
USA	-72.1667	42.5	Deciduous broadleaf forest	7.46	1114	4.9	1	25	51	41.77	3.46	12.0723	0.45	0.39	0.8	16.2	10515	500-1000	26.24			8.8	16.8	20.3			72.14
USA	-72.1667	42.5	Deciduous broadleaf forest	7.46	1114	4.9	1	25	51	41.77	3.46	12.0723	0.45	0.39	0.8	16.2	10515	100-500	1.50349								1.50349
USA	-72.1667	42.5	Deciduous broadleaf forest	7.46	1114	4.9	1	25	51	41.77	3.46	12.0723	0.45	0.39	0.8	16.2	10515	100-500	3.14501								3.14501
USA	-72.1667	42.5	Deciduous broadleaf forest	7.46	1114	4.9	1	25	51	41.77	3.46	12.0723	0.45	0.39	0.8	16.2	10515	500-1000	4.03998								4.03998
USA	-72.1667	42.5	Deciduous broadleaf forest	7.46	1114	4.9	1	25	51	41.77	3.46	12.0723	0.45	0.39	0.8	16.2	10515	>1000	1.77044								1.77044
USA	-72.1667	42.5	Deciduous broadleaf forest	7.46	1114	4.9	1	25	51	41.77	3.46	12.0723	0.45	0.39	0.8	16.2	10515	>1000	2.15948								2.15948
USA	-72.1667	42.5	Deciduous broadleaf forest	7.46	1114	4.9	1	25	51	41.77	3.46	12.0723	0.45	0.39	0.8	16.2	10515	100-500	17.8728								17.8728
USA	-72.1667	42.5	Deciduous broadleaf forest	7.46	1114	4.9	1	25	51	41.77	3.46	12.0723	0.45	0.39	0.8	16.2	10515	100-500	23.9156								23.9156
USA	-72.1667	42.5	Deciduous broadleaf forest	7.46	1114	4.9	1	25	51	41.77	3.46	12.0723	0.45	0.39	0.8	16.2	10515	500-1000	25.7308								25.7308
USA	-72.1667	42.5	Evergreen coniferous forest	7.46	1114	4.9	1	25	51	41.77	3.46	12.0723	0.45	0.39	0.8	16.2	10515	>1000	4.81675								4.81675
USA	-72.1667	42.5	Evergreen coniferous forest	7.46	1114	4.9	1	25	51	41.77	3.46	12.0723	0.45	0.39	0.8	16.2	10515	>1000	3.20996								3.20996
USA	-72.1667	42.5	Evergreen coniferous forest	7.46	1114	4.9	1	25	51	41.77	3.46	12.0723	0.45	0.39	0.8	16.2	10515	100-500	5.02256								5.02256
USA	-72.1667	42.5	Evergreen coniferous forest	7.46	1114	4.9	1	25	51	41.77	3.46	12.0723	0.45	0.39	0.8	16.2	10515	100-500	6.15443								6.15443
USA	-72.1667	42.5	Evergreen coniferous forest	7.46	1114	4.9	1	25	51	41.77	3.46	12.0723	0.45	0.39	0.8	16.2	10515	500-1000	3.04752								3.04752
USA	-72.1667	42.5	Evergreen coniferous forest	7.46	1114	4.9	1	25	51	41.77	3.46	12.0723	0.45	0.39	0.8	16.2	10515	>1000	1.75664								1.75664
USA	-72.1667	42.5	Evergreen coniferous forest	7.46	1114	4.9	1	25	51	41.77	3.46	12.0723	0.45	0.39	0.8	16.2	10515	>1000	1.88781								1.88781
USA	-72.1667	42.5	Evergreen coniferous forest	7.46	1114	4.9	1	25	51	41.77	3.46	12.0723	0.45	0.39	0.8	16.2	10515	100-500	12.1322								12.1322
USA	-72.1667	42.5	Evergreen coniferous forest	7.46	1114	4.9	1	25	51	41.77	3.46	12.0723	0.45	0.39	0.8	16.2	10515	100-500	19.9582								19.9582
USA	-72.1667	42.5	Evergreen coniferous forest	7.46	1114	4.9	1	25	51	41.77	3.46	12.0723	0.45	0.39	0.8	16.2	10515	500-1000	25.2536								25.2536
USA	-72.1667	42.5	Evergreen coniferous forest	7.46	1114	4.9	1	25	51	41.77	3.46	12.0723	0.45	0.39	0.8	16.2	10515	>1000	12.8033								12.8033
USA	-72.1667	42.5	Evergreen coniferous forest	7.46	1114	4.9	1	25	51	41.77	3.46	12.0723	0.45	0.39	0.8	16.2	10515	>1000	12.3226								12.3226
Canada	-116.85	50.88	Mixed forest	-0.36	1151	4.3	1.4	5	10	12.37	6.94	1.78242	0.18	0.19	0.37	116	1868	100-500	1.9		3.4		30.6	8.5			44.4
Canada	-116.85	50.88	Mixed forest	-0.36	1151	4.3	1.4	5	10	12.37	6.94	1.78242	0.18	0.19	0.37	116	1868	>1000	7.23		4.2	2.1		18			31.53
USA	-70.5	41.57	Mixed forest	9.8	1150	4.5	1.08	6	40	72.17	4	18.0425	0.27	0.16	0.43	8	699	<100	1.6146			2.79323	44.0695	35.1931			83.6704
USA	-70.5	41.57	Mixed forest	9.8	1150	4.5	1.08	6	40	72.17	4	18.0425	0.27	0.16	0.43	8	699	<100	1.50135			3.00475	40.1692	26.9192			71.5944
USA	-70.5	41.57	Mixed forest	9.8	1150	4.5	1.08	6	40	72.17	4	18.0425	0.27	0.16	0.43	8	699	<100	2.02463			6.93468	35.9593	27.9443			72.8628
USA	-70.5	41.57	Mixed forest	9.8	1150	4.5	1.08	6	40	72.17	4	18.0425	0.27	0.16	0.43	8	699	100-500	1.90748			2.40357	21.8438	23.2582			49.413
USA	-70.5	41.57	Mixed forest	9.8	1150	4.5	1.08	6	40	72.17	4	18.0425	0.27	0.16	0.43	8	699	<100	1.62241			3.28307	36.826	48.0067			89.7382
USA	-70.5	41.57	Mixed forest	9.8	1150	4.5	1.08	6	40	72.17	4	18.0425	0.27	0.16	0.43	8	699	<100	1.91138			6.12197	40.4787	27.2121			75.7241
USA	-70.5	41.57	Mixed forest	9.8	1150	4.5	1.08	6	40	72.17	4	18.0425	0.27	0.16	0.43	8	699	<100	1.11865			3.27194	15.9005	24.21			44.5011
USA	-70.5	41.57	Mixed forest	9.8	1150	4.5	1.08	6	40	72.17	4	18.0425	0.27	0.16	0.43	8	699	100-500	1.41153			2.40357	20.0484	22.1598			46.0234
USA	-70.5	41.57	Mixed forest	9.8	1150	4.5	1.08	6	40	72.17	4	18.0425	0.27	0.16	0.43	8	699	<100	0.77891			1.36821	19.4293	22.9653			44.5417
USA	-70.5	41.57	Mixed forest	9.8	1150	4.5	1.08	6	40	72.17	4	18.0425	0.27	0.16	0.43	8	699	<100	1.88014			2.37017	27.4776	10.8839			42.6118
USA	-70.5	41.57	Mixed forest	9.8	1150	4.5	1.08	6	40	72.17	4	18.0425	0.27	0.16	0.43	8	699	<100	1.78251			12.8669	1.39048	8.83373			24.8736
USA	-70.5	41.57	Mixed forest	9.8	1150	4.5	1.08	6	40	72.17	4	18.0425	0.27	0.16	0.43	8	699	100-500	1.49744			1.32368	16.2719	12.6412			31.7342
USA	-70.5	41.57	Mixed forest	9.8	1150	4.5	1.08	6	40	72.17	4	18.0425	0.27	0.16	0.43	8	699	<100	1.11474			2.29224	25.0012	40.831			69.2392
USA	-70.5	41.57	Mixed forest	9.8	1150	4.5	1.08	6	40	72.17	4	18.0425	0.27	0.16	0.43	8	699	<100	1.71613			2.28111	15.7766	43.1741			62.948
USA	-70.5	41.57	Mixed forest	9.8	1150	4.5	1.08	6	40	72.17	4	18.0425	0.27	0.16	0.43	8	699	<100	1.82157			2.15865	7.4807	35.7056			47.1665
USA	-70.5	41.57	Mixed forest	9.8	1150	4.5	1.08	6	40	72.17	4	18.0425	0.27	0.16	0.43	8	699	100-500	1.21237			1.30141	2.21836	22.1598			26.892
USA	-70.5	41.57	Mixed forest	9.8	1150	4.5	1.08	6	40	72.17	4	18.0425	0.27	0.16	0.43	8	699	<100	0.61099			3.16061	13.6098	31.0195			48.4009
USA	-70.5	41.57	Mixed forest	9.8	1150	4.5	1.08	6	40	72.17	4	18.0425	0.27	0.16	0.43	8	699	<100	0.98978			2.75983	13.8574	33.7287			51.3357
USA	-70.5	41.57	Mixed forest	9.8	1150	4.5	1.08	6	40	72.17	4	18.0425	0.27	0.16	0.43	8	699	<100	1.70051			2.40357	10.2667	16.4487			30.8194
USA	-70.5	41.57	Mixed forest	9.8	1150	4.5	1.08	6	40	72.17	4	18.0425	0.27	0.16	0.43	8	699	100-500	1.52478			2.79323	8.16171	17.0344			29.5141
USA	-70.5	41.57	Mixed forest	9.8	1150	4.5	1.08	6	40	72.17	4	18.0425	0.27	0.16	0.43	8	699	<100	0.28687			1.6688	10.3286	11.5429			23.8271
USA	-70.5	41.57	Mixed forest	9.8	1150	4.5	1.08	6	40	72.17	4	18.0425	0.27	0.16	0.43	8	699	<100	2.56744			1.41274	9.02845	9.63915			22.6478
USA	-70.5	41.57	Mixed forest	9.8	1150	4.5	1.08	6	40	72.17	4	18.0425	0.27	0.16	0.43	8	699	<100	1.88405			8.40935	1.29028	7.88186			19.4655
USA	-70.5	41.57	Mixed forest	9.8	1150	4.5	1.08	6	40	72.17	4	18.0425	0.27	0.16	0.43	8	699	100-500	0.50165			1.29028	7.04733	8.24796			17.0872
Denmark	12.56	55	Evergreen coniferous forest	8.38	611	3.9	0.96	27	34	105.83	5.85	18.0906	0.58	0.39	0.98	890	4371	100-500	32				17	15			64
United Kingdom	-3.74634	52.3823	Evergreen coniferous forest	7.37	611	5.2	1.13	6	27	73.26	3.28	22.3354	1.01	0.66	1.67	1587	5077	100-500	20				11	15			35
England	-3.65	56.2	Tundra	5.9	1072	4.4	1.1	30	35	28.85	2.17	13.2949	0.61	0.4	1.01	28	6881	500-1000			54.1429			5.47059		41.5477	101.161
England	-3.65	56.2	Tundra	5.9	1072	4.4	1.1	30	35	28.85	2.17	13.2949	0.61	0.4	1.01	28	6881	500-1000			46.3971			7.29628		49.3664	103.06
England	-3.65	56.2	Tundra	5.9	1072	4.4	1.1	30	35	28.85	2.17	13.2949	0.61	0.4	1.01	28	6881	100-500			52.2148	4.58905		6.28807		40.6262	103.718
USA	-84.85	45.55	Deciduous broadleaf forest	6	2300	5.9	1.07	22	42	49.85	5.42	9.19742	0.27	0.45	0.72	523	8442	100-500	13.64				2.54		0.01		16.19
USA	-84.85	45.55	Deciduous broadleaf forest	6	2300	5.9	1.07	22	42	49.85	5.42	9.19742	0.32	0.28	0.6	523	8442	>1000

## Sheet: 15NH415NO3
Country	Longitude	Latitude	Ecosystem	MAT (℃)	MAP (mm)	pH	soil bulk density (g cm-3)	Clay (%)	Silt (%)	Soil organic carbon (g kg-1)	Soil total nitrogen (g kg-1)	C/N ratio	NHx deposition (g m-2 yr-1)	NOy deposition (g m-2 yr-1)	Total N deposition (g m-2 yr-1)	15N added (mg 15N m-2)	NPP (g m-2 d-1)	Time (day)	Recovery (%)
																			Tree	Shrub	Plant	Litter	Organic soil	Mineral soil	Microbial	Loss	Ecosystem/Individual
England	-3.85	57.1178	Wetland	6.25	1210	4.5	0.96	27	34	105.83	5.85	18.0906	0.19	0.28	0.47	12.05	6249	100-500			100.785		28.763				129.548
England	-3.85	57.1178	Wetland	6.25	1210	4.5	0.96	27	34	105.83	5.85	18.0906	0.19	0.28	0.47	12.05	6249	100-500			53.5784		23.9691				77.5475
England	-3.85	57.1178	Wetland	6.25	1210	4.5	0.96	27	34	105.83	5.85	18.0906	0.19	0.28	0.47	12.05	6249	100-500			61.7035		31.7692				93.4728
England	-3.85	57.1178	Wetland	6.25	1210	4.5	0.96	27	34	105.83	5.85	18.0906	0.58	0.39	0.98	12.05	6249	100-500			56.3409		47.6132				103.954
England	-3.73202	52.4539	Wetland	7.38	2258	4.6	1.25	20	36	26.44	2.32	11.3966	0.58	0.39	0.98	12.05	6249	100-500			55.2034		33.8818				89.0852
England	-3.73202	52.4539	Wetland	7.38	2258	4.6	1.25	20	36	26.44	2.32	11.3966	0.58	0.39	0.98	12.05	6249	100-500			90.0602		40.3819				130.442
England	-3.73202	52.4539	Wetland	7.38	2258	4.6	1.25	20	36	26.44	2.32	11.3966	0.63	0.41	1.04	12.05	6249	100-500			46.8346		33.0693				79.9038
England	-3.73202	52.4539	Wetland	7.38	2258	4.6	1.25	20	36	26.44	2.32	11.3966	0.63	0.41	1.04	12.05	6249	100-500			48.1346		45.6632				93.7978
England	-3.29955	54.48	Wetland	7.15	2217	5.1	1.25	20	36	26.44	2.32	11.3966	0.63	0.41	1.04	12.05	6249	100-500			37.4094		42.8194				80.2288
England	-3.29955	54.48	Wetland	7.15	2217	5.1	1.25	20	36	26.44	2.32	11.3966	1.08	0.68	1.76	12.05	6249	100-500			43.9907		34.6131				78.6038
England	-3.29955	54.48	Wetland	7.15	2217	5.1	1.25	20	36	26.44	2.32	11.3966	1.08	0.68	1.76	12.05	6249	100-500			41.2282		22.1003				63.3286
England	-1.82663	53.493	Wetland	7.8	1272	4.3	0.96	27	34	105.83	5.85	18.0906	1.08	0.68	1.76	12.05	6249	100-500			32.8593		40.7069				73.5662
England	-1.82663	53.493	Wetland	7.8	1272	4.3	0.96	27	34	105.83	5.85	18.0906	1.08	0.68	1.76	12.05	6249	100-500			30.0155		29.5755				59.591
Spain	-5.35	43.05	Wetland	5.5	1068	6.57	1.25	20	36	26.44	2.32	11.3966	0.64	0.36	1	19.36	6464	100-500			1.85		69.68		0.22	0.008	71.758
Spain	-5.35	43.05	Wetland	5.5	1068	6.57	1.25	20	36	26.44	2.32	11.3966	0.64	0.36	1	19.36	6464	100-500			1.05		4.02		1.52	0.012	6.602
Spain	-5.35	43.05	Wetland	5.5	1068	6.57	1.25	20	36	26.44	2.32	11.3966	0.64	0.36	1	19.36	6464	<100					12.47				12.47
Spain	-5.35	43.05	Wetland	5.5	1068	6.57	1.25	20	36	26.44	2.32	11.3966	0.64	0.36	1	19.36	6464	<100					17.57				17.57
Spain	-5.35	43.05	Wetland	5.5	1068	6.57	1.25	20	36	26.44	2.32	11.3966	0.64	0.36	1	19.36	6464	<100					43.8				43.8
Spain	-5.35	43.05	Wetland	5.5	1068	6.57	1.25	20	36	26.44	2.32	11.3966	0.64	0.36	1	19.36	6464	<100					8.97		0.08		9.05
Spain	-5.35	43.05	Wetland	5.5	1068	6.57	1.25	20	36	26.44	2.32	11.3966	0.64	0.36	1	19.36	6464	<100					66.07		0.47		66.54
Spain	-5.35	43.05	Wetland	5.5	1068	6.57	1.25	20	36	26.44	2.32	11.3966	0.64	0.36	1	19.36	6464	100-500					1.61		0.74		2.35
Spain	-5.35	43.05	Wetland	5.5	1068	6.57	1.25	20	36	26.44	2.32	11.3966	0.64	0.36	1	19.36	6464	100-500					0.95		0.46		1.41
Spain	-5.35	43.05	Wetland	5.5	1068	6.57	1.25	20	36	26.44	2.32	11.3966	0.64	0.36	1	19.36	6464	100-500					2.33		0.15		2.48
China	115.26	39.57	Mixed forest	11	550	6.8	1.38	19	34	9.06	0.93	9.74194	1.44	1.44	2.88	40	6111	<100	6.1			35.27		12.13	28.17		81.67
China	115.26	39.57	Mixed forest	11	550	6.8	1.38	19	34	9.06	0.93	9.74194	1.44	1.44	2.88	40	6111	<100	18.88			30.09		12.9	21.17		83.04
China	115.26	39.57	Mixed forest	11	550	6.8	1.38	19	34	9.06	0.93	9.74194	1.44	1.44	2.88	40	6111	100-500	30.12			23.17		10.26	11.51		75.06
China	115.26	39.57	Mixed forest	11	550	6.8	1.38	19	34	9.06	0.93	9.74194	1.44	1.44	2.88	40	6111	100-500	41.64			17.84		8.99	9.33		77.8
China	115.26	39.57	Mixed forest	11	550	6.8	1.38	19	34	9.06	0.93	9.74194	1.44	1.44	2.88	40	6111	100-500	26.61			24.28		13.64	7.03		71.56
China	87.9	44.433	Desert	7.1	215.6	9.55	1.48	5	5	2.59	0.32	8.09375	0.58	0.36	0.94	3000	1065	500-1000		4.33	6.86			34.68		54.14	100.01
China	87.9	44.433	Desert	7.1	215.6	9.55	1.48	5	5	2.59	0.32	8.09375	0.58	0.36	0.94	3000	1065	500-1000		4.96	5.113			32.9		57.01	99.983
China	87.9	44.433	Desert	7.1	215.6	9.55	1.48	5	5	2.59	0.32	8.09375	0.58	0.36	0.94	6000	1065	500-1000		6.13	8.89			46.26		38.71	99.99
China	87.9	44.433	Desert	7.1	215.6	9.55	1.48	5	5	2.59	0.32	8.09375	0.58	0.36	0.94	6000	1065	500-1000		5.11	7.54			43.89		43.46	100
USA	-79.9833	35.9667	Mixed forest	14.68	1157	5.75	1.07	19	28	13.28	1.13	11.7522	0.51	0.59	1.1	15	9244	100-500	7.6				65.4	29.1			102.1
USA	-79.9833	35.9667	Mixed forest	14.68	1157	5.75	1.07	19	28	13.28	1.13	11.7522	0.51	0.59	1.1	15	9244	100-500	17.1				54.6	20.5			92.2
USA	-79.9833	35.9667	Mixed forest	14.68	1157	5.75	1.07	19	28	13.28	1.13	11.7522	0.51	0.59	1.1	15	9244	500-1000	21.2				52.8	24.6			98.6
USA	-79.9833	35.9667	Mixed forest	14.68	1157	5.75	1.07	19	28	13.28	1.13	11.7522	0.51	0.59	1.1	15	9244	100-500	7				61.2	30.7			98.9
USA	-79.9833	35.9667	Mixed forest	14.68	1157	5.75	1.07	19	28	13.28	1.13	11.7522	0.51	0.59	1.1	15	9244	100-500	19				53	18.3			90.3
USA	-79.9833	35.9667	Mixed forest	14.68	1157	5.75	1.07	19	28	13.28	1.13	11.7522	0.51	0.59	1.1	15	9244	500-1000	26.6				52	23			101.6
China	112.833	22.5667	Evergreen broadleaf forest	22.5	1543	3.81	1.52	26	24	12.09	0.95	12.7263	1.74	2.22	3.97	97	5254	100-500	20.0445		7.79562	8.55059		39.0742			75.4648
China	112.833	22.5667	Evergreen broadleaf forest	22.5	1543	3.81	1.52	26	24	12.09	0.95	12.7263	1.74	2.22	3.97	97	5254	100-500	23.5691		8.38656	7.6		30.6971			70.2527
China	112.833	22.5667	Evergreen broadleaf forest	22.5	1543	3.9	1.52	26	24	12.09	0.95	12.7263	1.74	2.22	3.97	97	5254	100-500	4.61649		12.7765	4.33234		34.2618			55.9871
China	112.833	22.5667	Evergreen broadleaf forest	22.5	1543	3.9	1.52	26	24	12.09	0.95	12.7263	1.74	2.22	3.97	97	5254	100-500	3.4979		10.5604	3.91645		28.5582			46.533
Germany	9.967	53.25	Wetland	8.4	811	3.3	1.49	3	6	6.19	0.54	11.463	1.9	0.91	2.81	100	10117	<100	2.52		64.21		18.26	4.57		0.03	89.59
Germany	9.967	53.25	Wetland	8.4	811	3.3	1.49	3	6	6.19	0.54	11.463	1.9	0.91	2.81	100	10117	100-500	1		40.93		26.16	7.86		0.05	76
Germany	9.983	53.267	Wetland	8.4	811	3.5	1.49	3	6	6.19	0.54	11.463	1.9	0.91	2.81	100	7757	<100	2.58		66.38	0.56	17.8	5.44			92.76
Germany	9.983	53.267	Wetland	8.4	811	3.5	1.49	3	6	6.19	0.54	11.463	1.9	0.91	2.81	100	7757	100-500	1.4		42.08	0.62	22.08	7.94			74.12
Germany	9.983	53.267	Wetland	8.4	811	3.5	1.49	3	6	6.19	0.54	11.463	1.9	0.91	2.81	100	7757	500-1000	1.14		32.48	0.74	22.55	7.24			64.15
Germany	9.983	53.267	Wetland	8.4	811	3.5	1.49	3	6	6.19	0.54	11.463	1.9	0.91	2.81	100	7757	>1000	1.52		24.44	0.88	17.11	9.7			53.65
Germany	9.983	53.267	Wetland	8.4	811	3.5	1.49	3	6	6.19	0.54	11.463	1.9	0.91	2.81	100	7757	>1000	1.48		14.42	1.25	24.27	7.85			49.27
Germany	9.983	53.267	Wetland	8.4	811	3.5	1.49	3	6	6.19	0.54	11.463	1.9	0.91	2.81	100	7757	>1000	1.86		10.76	0.94	30.05	10.38			53.99
Germany	9.983	53.267	Wetland	8.4	811	3.5	1.49	3	6	6.19	0.54	11.463	1.9	0.91	2.81	100	7757	>1000	1.33		8.85	1.04	24.52	14.36			50.1
Germany	9.983	53.267	Wetland	8.4	811	3.5	1.49	3	6	6.19	0.54	11.463	1.9	0.91	2.81	100	7757	>1000	7.16		3.97	0.8	36.11	12.41			60.45
Germany	9.983	53.267	Wetland	8.4	811	3.5	1.49	3	6	6.19	0.54	11.463	1.9	0.91	2.81	100	7757	>1000	8.69		2.91	0.93	39.89	8.69			61.11
China	112.167	23.167	Evergreen coniferous forest	21	1927	4	1.52	26	24	12.09	0.95	12.7263	1.77	2.24	4.01	8.08	12684	100-500	10.6		11.6		15.5	21.2			58.9
China	112.167	23.167	Evergreen coniferous forest	21	1927	4	1.52	26	24	12.09	0.95	12.7263	1.77	2.24	4.01	8.08	12684	100-500	15		20		0.2	36.9			72.1
China	116.7	43.6333	Grassland	0.9	334	8.625	1.62	6	6	2.55	0.26	9.80769	1.24	0.61	1.86	129	2870	<100			0.95252	0.5477		30.2228	22.5271		54.2501
China	116.7	43.6333	Grassland	0.9	334	8.625	1.62	6	6	2.55	0.26	9.80769	1.24	0.61	1.86	129	2870	100-500			3.04807	1.07158		15.3634	12.5733		32.0564
China	116.7	43.6333	Grassland	0.9	334	8.625	1.62	6	6	2.55	0.26	9.80769	1.24	0.61	1.86	129	2870	100-500			11.0016	0.47626		12.6011	6.7629		30.8419
China	116.7	43.6333	Grassland	0.9	334	8.625	1.62	6	6	2.55	0.26	9.80769	1.24	0.61	1.86	129	2870	100-500			26.2419	2.42893		13.0298	1.38115		43.0818
China	116.7	43.6333	Grassland	0.9	334	8.625	1.62	6	6	2.55	0.26	9.80769	1.24	0.61	1.86	129	2870	100-500			7.45347	2.59562		10.3865	0.92871		21.3643
China	116.7	43.6333	Grassland	0.9	334	8.625	1.62	6	6	2.55	0.26	9.80769	1.24	0.61	1.86	129	2870	<100			1.76216	1.76217		20.2451	24.1226		47.892
China	116.7	43.6333	Grassland	0.9	334	8.625	1.62	6	6	2.55	0.26	9.80769	1.24	0.61	1.86	129	2870	100-500			2.69087	1.30972		7.24319	6.14376		17.3875
China	116.7	43.6333	Grassland	0.9	334	8.625	1.62	6	6	2.55	0.26	9.80769	1.24	0.61	1.86	129	2870	100-500			9.3823	1.21447		8.10046	2.21461		20.9119
China	116.7	43.6333	Grassland	0.9	334	8.625	1.62	6	6	2.55	0.26	9.80769	1.24	0.61	1.86	129	2870	100-500			7.38203	1.35735		9.10061	1.00014		18.8401
China	116.7	43.6333	Grassland	0.9	334	8.625	1.62	6	6	2.55	0.26	9.80769	1.24	0.61	1.86	129	2870	100-500			3.45288	2.0003		8.29096	1.40497		15.1491
Norway	12	64	Tundra	-2.5	758	6.93	0.11	35	38	496.8	12.82	38.752	0.09	0.21	0.29	7.3	3351	<100			71.3608	8.90194	8.00835	3.31615			91.5872
Norway	12	64	Tundra	-2.5	758	6.93	0.11	35	38	496.8	12.82	38.752	0.09	0.21	0.29	7.3	3351	<100			74.2242	14.2631	3.7654	3.4659			95.7186
Norway	12	64	Tundra	-2.5	758	6.93	0.11	35	38	496.8	12.82	38.752	0.09	0.21	0.29	7.3	3351	100-500			55.1376	8.77182	13.05	0.32112			77.2805
Norway	12	64	Tundra	-2.5	758	6.93	0.11	35	38	496.8	12.82	38.752	0.09	0.21	0.29	7.3	3351	<100			53.2647	6.03918	8.03331	3.36607			70.7033
Norway	12	64	Tundra	-2.5	758	6.93	0.11	35	38	496.8	12.82	38.752	0.09	0.21	0.29	7.3	3351	<100			74.4324	13.4563	9.43099	2.19301			99.5127
Norway	12	64	Tundra	-2.5	758	6.93	0.11	35	38	496.8	12.82	38.752	0.09	0.21	0.29	7.3	3351	100-500			56.9381	15.0699	12.451	2.61731			87.0763
Norway	12	64	Tundra	-2.5	758	6.93	0.11	35	38	496.8	12.82	38.752	0.09	0.21	0.29	7.3	3351	<100			59.6123	9.81282	13.05	2.56739			85.0424
Norway	12	64	Tundra	-2.5	758	6.93	0.11	35	38	496.8	12.82	38.752	0.09	0.21	0.29	7.3	3351	<100			65.9572	13.5604	10.0549	6.28621			95.8588
Norway	12	64	Tundra	-2.5	758	6.93	0.11	35	38	496.8	12.82	38.752	0.09	0.21	0.29	7.3	3351	100-500			64.6812	12.4934	14.9219	8.08323			100.18
Canada	-111.428	57.1213	Evergreen coniferous forest	0.2	456	4.87	0.19	23	41	466.51	19.93	23.4074	0.22	0.08	0.31	457	6534	<100	64.1471		45.9864						110.134
Canada	-111.428	57.1213	Evergreen coniferous forest	0.2	456	4.87	0.19	23	41	466.51	19.93	23.4074	0.22	0.08	0.31	457	6534	100-500	16.5426		42.5516						59.0943
Canada	-111.428	57.1213	Evergreen coniferous forest	0.2	456	4.87	0.19	23	41	466.51	19.93	23.4074	0.22	0.08	0.31	457	6534	500-1000	17.1104		46.2419						63.3523
Spain	-5.77472	39.9403	Evergreen broadleaf forest	15.83	650	7.3	1.41	20	40	15.62	1.41	11.078	0.64	0.32	0.95	1100	6415	<100	20.4					23			43.4
Spain	-5.77472	39.9403	Evergreen broadleaf forest	15.83	650	7.3	1.41	20	40	15.62	1.41	11.078	0.64	0.32	0.95	1100	6415	<100	9.7					18.9			28.6
Spain	-5.77472	39.9403	Evergreen broadleaf forest	15.83	650	7.3	1.41	20	40	15.62	1.41	11.078	0.64	0.32	0.95	1100	6415	100-500	6.4					47.6			54
Spain	-5.77472	39.9403	Evergreen broadleaf forest	15.83	650	7.3	1.41	20	40	15.62	1.41	11.078	0.64	0.32	0.95	1100	6415	100-500	4.3					20.8			25.1
Spain	-5.77472	39.9403	Evergreen broadleaf forest	15.83	650	7.3	1.41	20	40	15.62	1.41	11.078	0.64	0.32	0.95	1100	6415	<100	13.5					29.1			42.6
Spain	-5.77472	39.9403	Evergreen broadleaf forest	15.83	650	7.3	1.41	20	40	15.62	1.41	11.078	0.64	0.32	0.95	1100	6415	<100	5.2					20.8			26
Spain	-5.77472	39.9403	Evergreen broadleaf forest	15.83	650	7.3	1.41	20	40	15.62	1.41	11.078	0.64	0.32	0.95	1100	6415	100-500	1.8					22.9			24.7
Spain	-5.77472	39.9403	Evergreen broadleaf forest	15.83	650	7.3	1.41	20	40	15.62	1.41	11.078	0.64	0.32	0.95	1100	6415	100-500	5.2					20.1			25.3
China	116.7	43.6333	Grassland	0.7	350	6.44	1.62	6	6	2.55	0.26	9.80769	1.24	0.61	1.86	3.77	2870	100-500			15.834				2.9866		18.8206
China	116.7	43.6333	Grassland	0.7	350	6.44	1.62	6	6	2.55	0.26	9.80769	1.24	0.61	1.86	3.77	2870	100-500			19.0624				1.39579		20.4582
China	116.7	43.6333	Grassland	0.7	350	6.44	1.62	6	6	2.55	0.26	9.80769	1.24	0.61	1.86	3.77	2870	100-500			9.90996				2.93048		12.8404
China	116.7	43.6333	Grassland	0.7	350	6.44	1.62	6	6	2.55	0.26	9.80769	1.24	0.61	1.86	3.77	2870	100-500			28.7478				1.54462		30.2924
England	-3.73112	52.4683	Wetland	8	2443	4.2	1.25	20	36	26.44	2.32	11.3966	0.58	0.39	0.98	639	8095	<100			72.51			13.53			86.04
England	-3.72947	52.4638	Wetland	9.8	2443	4.61	1.25	20	36	26.44	2.32	11.3966	0.58	0.39	0.98	639	8095	<100			70.78			-12.18			58.6
England	-3.73651	52.4638	Wetland	9.5	2367	4.61	1.25	20	36	26.44	2.32	11.3966	0.58	0.39	0.98	639	8095	<100			90.99			1.37			92.36
USA	-104.767	40.8208	Grassland	8.6	321	7.3	1.45	23	38	14.18	1.36	10.4265	0.83	0.27	1.1	500	2390	500-1000			3.4			24.9			28.3
Denmark	8.4	56.4833	Evergreen coniferous forest	8.6	880	7.3	1.55	4	7	6.56	0.47	13.9574	0.59	0.68	1.27	16640	10486	100-500	42.2		2.8		15.9	17.4			78.3
Denmark	8.4	56.4833	Evergreen coniferous forest	8.6	880	7.3	1.55	4	7	6.56	0.47	13.9574	0.59	0.68	1.27	16640	10486	100-500	31.6		12.7		25.9	12			82.2
USA	-105.6	40.05	Tundra	0.99	930	5.5	1.29	23	44	32.28	2.63	12.2738	0.28	0.21	0.49	27	4306	100-500			57.6896			27.3862			85.0758
USA	-105.6	40.05	Tundra	0.99	930	5.5	1.29	23	44	32.28	2.63	12.2738	0.28	0.21	0.49	27	4306	100-500			62.8156			30.5116			93.3272
USA	-105.6	40.05	Tundra	0.99	930	5.5	1.29	23	44	32.28	2.63	12.2738	0.28	0.21	0.49	27	4306	100-500			62.8309			29.8408			92.6717
USA	-105.6	40.05	Tundra	0.99	930	5.5	1.29	23	44	32.28	2.63	12.2738	0.28	0.21	0.49	27	4306	100-500			57.9001			22.6759			80.5761
USA	-105.6	40.05	Tundra	0.99	930	5.5	1.29	23	44	32.28	2.63	12.2738	0.28	0.21	0.49	27	4306	<100							38.224		38.224
USA	-105.6	40.05	Tundra	0.99	930	5.5	1.29	23	44	32.28	2.63	12.2738	0.28	0.21	0.49	27	4306	<100
USA	-105.6	40.05	Tundra	0.99	930	5.5	1.29	23	44	32.28	2.63	12.2738	0.28	0.21	0.49	27	4306	<100							5.18147		5.18147
USA	-105.6	40.05	Tundra	0.99	930	5.5	1.29	23	44	32.28	2.63	12.2738	0.28	0.21	0.49	27	4306	100-500							15.8852		15.8852
USA	-105.6	40.05	Tundra	0.99	930	5.5	1.29	23	44	32.28	2.63	12.2738	0.28	0.21	0.49	27	4306	100-500							6.65492		6.65492
USA	-105.6	40.05	Tundra	0.99	930	5.5	1.29	23	44	32.28	2.63	12.2738	0.28	0.21	0.49	27	4306	100-500							3.36929		3.36929
Netherlands	12.56	55	Evergreen coniferous forest	8.38	611	3.9	0.7	12	12	56.8	3.98	14.2714	0.47	0.52	0.99	366	4371	100-500	32		13		26	12			83
Netherlands	-3.74634	52.3823	Evergreen coniferous forest	7.37	889.5	5.2	0.96	27	34	105.83	5.85	18.0906	0.58	0.39	0.98	1006	5077	100-500	42		3		16	17			78
Netherlands	5.80078	52.2547	Evergreen coniferous forest	9.46	889.5	4.5	1.13	6	27	73.26	3.28	22.3354	1.01	0.66	1.67	932	10206	100-500	32				47	1			80
